# Supplementary material for: Genome-Wide DNA Methylation Signatures of Sea Cucumber Apostichopus japonicus during Environmental Induced Aestivation
Source: Genes (Basel). 2020 Aug 31;11(9):1020. doi: 10.3390/genes11091020 (PMC7565549; doi:10.3390/genes11091020)
Supplement: Supplementary file 1 [file genes-11-01020-s001.zip]

Archive with 6 entries (5 files):
- Supplemental Files/
- Supplemental Files/Supplemental Figures.docx
- Supplemental Files/Supplemental Table S1.xlsx
- Supplemental Files/Supplemental Table S2.xlsx
- Supplemental Files/Supplemental Table S3.xlsx
- Supplemental Files/Supplemental Table S4.xlsx
