# Supplementary material for: Genome-Wide DNA Methylation Signatures of Sea Cucumber Apostichopus japonicus during Environmental Induced Aestivation
Source: Genes (Basel). 2020 Aug 31;11(9):1020. doi: 10.3390/genes11091020 (PMC7565549; doi:10.3390/genes11091020)
Supplement: Supplementary file 1 [file genes-11-01020-s001.zip › Supplemental Files/Supplemental Table S1.xlsx]

## Sheet: Sheet1
Gene ID	Position	Gene name
AJAP05152	scaffold1129:71033-71605(+)	Retrovirus-related Pol polyprotein from transposon 17.6
AJAP21298	scaffold1172:66122-67639(+)	Retrotransposable element Tf2 155 kDa protein type 3
AJAP07849	scaffold1202:10579-11547(+)	Zinc finger protein 878
AJAP05554	scaffold1202:66775-68915(+)	E3 ubiquitin-protein ligase TRIM56
AJAP21747	scaffold1224:116528-118288(-)	Craniofacial development protein 2
AJAP09856	scaffold130:626155-628033(-)	Retrovirus-related Pol polyprotein from transposon 297
AJAP23924	scaffold130:804652-805086(-)	Retrovirus-related Pol polyprotein from transposon 412
AJAP23890	scaffold132:339586-342361(+)	Retrovirus-related Pol polyprotein from transposon TNT 1-94
AJAP10371	scaffold1347:49869-50810(-)	Retrovirus-related Pol polyprotein from transposon 412
AJAP27020	scaffold14:551491-552289(-)	Tubulin alpha-1 chain
AJAP16503	scaffold1432:107795-108175(+)	Uncharacterized protein K02A2.6
AJAP01973	scaffold1457:100862-101548(-)	Retrovirus-related Pol polyprotein from transposon 17.6
AJAP03975	scaffold1578:22155-23465(+)	Uncharacterized protein K02A2.6
AJAP17413	scaffold1578:24326-24796(+)	Transposon Ty3-I Gag-Pol polyprotein
AJAP10874	scaffold1642:47007-47420(+)	Uncharacterized mitochondrial protein AtMg00860
AJAP19198	scaffold1786:54508-56277(-)	Retrotransposable element Tf2 155 kDa protein type 1
AJAP25478	scaffold208:253677-254375(-)	RNA-directed DNA polymerase from mobile element jockey
AJAP15764	scaffold2100:69544-71439(-)	Transposon TX1 uncharacterized 149 kDa protein
AJAP04988	scaffold2172:6745-12735(-)	Ran-specific GTPase-activating protein
AJAP02929	scaffold227:539625-540858(-)	Retrovirus-related Pol polyprotein from transposon 297
AJAP25662	scaffold263:537652-538590(+)	Retrovirus-related Pol polyprotein from transposon 412
AJAP02901	scaffold283:171237-172343(+)	Paraneoplastic antigen Ma1 homolog
AJAP01336	scaffold293:435368-436668(-)	Pro-Pol polyprotein
AJAP10812	scaffold297:605390-607663(-)	Retrovirus-related Pol polyprotein from transposon 412
AJAP04360	scaffold354:221334-222269(+)	Uncharacterized protein K02A2.6
AJAP23012	scaffold356:63488-63751(-)	Transcription elongation factor B polypeptide 2
AJAP04768	scaffold375:446027-448226(-)	Zinc finger protein 629
AJAP19653	scaffold419:140920-142645(-)	SCAN domain-containing protein 3
AJAP13202	scaffold502:367862-370954(+)	Retrovirus-related Pol polyprotein from transposon 412
AJAP27416	scaffold536:268611-270340(+)	Retrovirus-related Pol polyprotein from transposon opus
AJAP02540	scaffold546:138300-139763(-)	Uncharacterized protein K02A2.6
AJAP04452	scaffold55:9873-10634(-)	PiggyBac transposable element-derived protein 4
AJAP15463	scaffold557:141213-142010(-)	Retrovirus-related Pol polyprotein from transposon 412
AJAP08743	scaffold577:548206-551712(+)	Retrovirus-related Pol polyprotein from transposon 17.6
AJAP11068	scaffold601:145632-146306(+)	Transposon Ty3-I Gag-Pol polyprotein
AJAP10046	scaffold638:108126-108479(+)	Transposon Ty3-G Gag-Pol polyprotein
AJAP28139	scaffold638:108590-109150(+)	Retrovirus-related Pol polyprotein from transposon 17.6
AJAP15359	scaffold65:297737-299080(-)	Retrovirus-related Pol polyprotein from transposon 412
AJAP20202	scaffold679:409360-412134(-)	Retrovirus-related Pol polyprotein from transposon opus
AJAP29371	scaffold752:20560-21582(-)	Retrovirus-related Pol polyprotein from transposon opus
AJAP00060	scaffold753:81618-82460(-)	Uncharacterized protein K02A2.6
AJAP28694	scaffold852:24233-24808(-)	Zinc finger MYM-type protein 6
AJAP26471	scaffold1:301059-317132(+)	Transmembrane protein 55A
AJAP13560	scaffold1:45711-46223(-)
AJAP15915	scaffold1:1898031-1899782(-)	Protein flp
AJAP07895	scaffold10:1366363-1419762(-)	Collagen alpha-1(V) chain
AJAP15080	scaffold100:498814-515035(-)
AJAP08157	scaffold1001:152569-174238(+)	Dynamin-1-like protein
AJAP25389	scaffold1001:215369-246342(+)	COMM domain-containing protein 7
AJAP02960	scaffold1002:109342-112700(-)	Fibrinogen-like protein A
AJAP22003	scaffold1004:174240-192765(+)	Ubiquitin conjugation factor E4 B
AJAP02642	scaffold1005:28947-38224(-)	40S ribosomal protein S24
AJAP03712	scaffold101:674634-693874(-)	Ubiquitin carboxyl-terminal hydrolase 19
AJAP09762	scaffold1013:168104-205789(+)	Alpha-1-macroglobulin
AJAP10404	scaffold1016:134934-135836(-)	Probable RNA-directed DNA polymerase from transposo n BS
AJAP11027	scaffold1017:197295-198566(+)	Uncharacterized protein K02A2.6
AJAP10160	scaffold1017:21723-24912(+)
AJAP28386	scaffold1017:70918-90305(-)	E3 ubiquitin-protein ligase NEURL1B
AJAP28929	scaffold1019:254396-274881(+)	Dehydrogenase/reductase SDR family member on chromosome X
AJAP08460	scaffold102:1445-9520(-)
AJAP13117	scaffold1021:261917-262832(+)
AJAP19718	scaffold1021:265767-268131(+)
AJAP10037	scaffold1021:190414-191481(+)	RNA-directed DNA polymerase from mobile element jockey
AJAP03480	scaffold1021:195213-196231(+)
AJAP00774	scaffold1021:213365-215011(-)	Retrovirus-related Pol polyprotein from transposon 412
AJAP04893	scaffold1023:202321-203316(-)
AJAP21980	scaffold1023:204335-205192(-)
AJAP00036	scaffold1023:89517-113585(+)	Protein unc-80 homolog
AJAP26076	scaffold1024:114640-116805(-)
AJAP13991	scaffold1027:39349-56757(+)	Symplekin
AJAP00431	scaffold1029:23595-24170(-)	Retrovirus-related Pol polyprotein from transposon 17.6
AJAP22332	scaffold103:591193-602965(+)	Estrogen-related receptor gamma
AJAP19513	scaffold1032:136011-149858(+)	Serine/threonine-protein phosphatase 2A regulatory subunit B'' subunit gamma
AJAP07877	scaffold1034:89271-112629(+)
AJAP20100	scaffold1038:146981-149152(+)
AJAP08222	scaffold1040:177967-277261(-)	Methyltransferase-like protein 6
AJAP04964	scaffold1041:165296-174983(+)	Paired box protein Pax-6
AJAP00881	scaffold1043:156043-157867(+)
AJAP03798	scaffold1045:318087-324737(-)
AJAP14185	scaffold105:746090-769540(+)	SNF-related serine/threonine-protein kinase
AJAP09368	scaffold105:815531-850786(+)
AJAP23599	scaffold105:1184167-1329920(+)	cAMP-responsive element-binding protein-like 2
AJAP14265	scaffold1059:128692-169810(-)	Unconventional myosin-X
AJAP09014	scaffold106:641189-651614(-)	Sideroflexin-2
AJAP02710	scaffold1060:94203-119608(-)	TBC1 domain family member 5
AJAP00195	scaffold1062:31946-37161(-)	THO complex subunit 1
AJAP21419	scaffold1064:186844-198451(-)	Leucine-rich repeat-containing protein 45
AJAP19349	scaffold1067:23297-177288(+)	Tyrosine-protein kinase receptor Tie-1
AJAP15107	scaffold1068:6434-32980(+)
AJAP11600	scaffold1069:15868-122468(+)	Disks large homolog 1
AJAP03733	scaffold107:209391-214462(-)
AJAP20715	scaffold1071:85693-86889(+)
AJAP25239	scaffold1072:244425-286549(+)
AJAP28008	scaffold1075:32599-45525(+)	BTB and MATH domain-containing protein 43
AJAP10086	scaffold1077:55191-113401(+)	Probable phospholipid-transporting ATPase IA
AJAP22368	scaffold1078:289388-316318(+)	Mitochondrial intermediate peptidase
AJAP29533	scaffold1078:139434-148279(+)	Cyclin-D-binding Myb-like transcription factor 1
AJAP17696	scaffold1079:111080-158157(-)	Glypican-6
AJAP26474	scaffold108:5008-45427(-)	RNA/RNP complex-1-interacting phosphatase
AJAP24596	scaffold108:49668-56729(-)	Probable cytosolic iron-sulfur protein assembly protein CIAO1
AJAP01430	scaffold108:333581-358757(-)	WD repeat-containing protein 96
AJAP02800	scaffold108:670720-677719(+)	Proton-coupled amino acid transporter 1
AJAP17463	scaffold1081:153880-230721(+)	SAM domain and HD domain-containing protein 1
AJAP17980	scaffold1082:4345-23165(+)	Putative IQ motif and ankyrin repeat domain-containing protein LOC642574
AJAP28612	scaffold1082:192954-206432(-)	Elongator complex protein 3
AJAP00806	scaffold1088:7785-13525(-)
AJAP24069	scaffold109:680108-712773(-)	Mitogen-activated protein kinase kinase kinase 5
AJAP03164	scaffold1092:164230-177216(-)	Solute carrier family 23 member 2
AJAP16965	scaffold1098:20315-26475(+)
AJAP16659	scaffold11:735276-750099(-)	Leishmanolysin-like peptidase
AJAP13512	scaffold11:140283-189165(+)	Disheveled-associated activator of morphogenesis 1
AJAP08038	scaffold110:406515-407036(-)	Uncharacterized protein C16orf52 homolog
AJAP10851	scaffold1103:175443-294726(-)
AJAP05801	scaffold1118:39786-82702(-)	Myosin heavy chain, striated muscle
AJAP15404	scaffold1118:143448-182328(-)
AJAP19400	scaffold112:267528-272831(+)	Coiled-coil domain-containing protein 34
AJAP17292	scaffold112:653490-692838(-)	Integrin alpha-4
AJAP06747	scaffold1123:120273-134926(-)	Glycerol-3-phosphate acyltransferase 1, mitochondrial
AJAP13862	scaffold1125:139016-145418(-)
AJAP02480	scaffold1125:150371-172318(-)	Inositol-3-phosphate synthase 1-A
AJAP04961	scaffold1126:135521-151052(-)	Proprotein convertase subtilisin/kexin type 7
AJAP23926	scaffold1129:357276-395309(+)
AJAP22223	scaffold113:475900-577450(+)	SAM and SH3 domain-containing protein 1
AJAP22962	scaffold1134:136805-158103(+)	Leucine-rich repeat protein SHOC-2
AJAP21853	scaffold114:117212-119042(+)	Craniofacial development protein 2
AJAP05720	scaffold114:554604-556072(-)
AJAP04545	scaffold114:556125-559049(-)	Retrovirus-related Pol polyprotein from transposon 412
AJAP13437	scaffold1141:358336-369229(+)	Neogenin
AJAP13712	scaffold1145:67187-68131(+)
AJAP07071	scaffold1146:19129-119340(-)	Bile acid receptor
AJAP17005	scaffold1147:188673-190360(-)	Retrovirus-related Pol polyprotein from transposon 412
AJAP17029	scaffold1148:98471-103796(+)	IQ and ubiquitin-like domain-containing protein
AJAP20676	scaffold115:901085-903850(+)	Retrovirus-related Pol polyprotein from transposon opus
AJAP25956	scaffold1157:65604-72314(-)	Fibrillin-1
AJAP23344	scaffold1161:110938-199880(-)	Helicase with zinc finger domain 2
AJAP09294	scaffold1164:1384-110291(-)	Receptor-type tyrosine-protein phosphatase T
AJAP01509	scaffold1167:8134-48771(-)	Integrator complex subunit 1
AJAP28611	scaffold1167:135997-137184(+)	Craniofacial development protein 2
AJAP10892	scaffold1169:136393-159500(+)
AJAP25771	scaffold117:1037108-1037854(+)
AJAP01023	scaffold1170:87522-95398(+)	Histone-lysine N-methyltransferase SUV39H2
AJAP28497	scaffold1176:132392-138801(+)	RNA-binding protein MEX3B
AJAP28988	scaffold1178:138949-157526(-)	Dolichyl-diphosphooligosaccharide--protein glycosyltransferase subunit 2
AJAP27041	scaffold1179:100115-126062(+)	Protein phosphatase PTC7 homolog
AJAP13219	scaffold118:626637-629899(-)	Exportin-5
AJAP21175	scaffold118:630634-650425(-)	Exportin-5
AJAP01586	scaffold118:700272-708189(+)	Serine/threonine/tyrosine-interacting protein B
AJAP18361	scaffold118:792399-802069(+)	Phytanoyl-CoA dioxygenase, peroxisomal
AJAP24708	scaffold1182:48952-91888(+)	Rho guanine nucleotide exchange factor 17
AJAP28045	scaffold1185:118851-142310(-)	Trafficking protein particle complex subunit 9
AJAP04828	scaffold1188:101434-117957(-)	Glutaredoxin domain-containing cysteine-rich prote in CG31559
AJAP23980	scaffold1189:42247-49438(-)
AJAP17763	scaffold119:361376-393949(-)	Uncharacterized protein C1orf222
AJAP27152	scaffold119:515950-522263(-)	5'-3' exoribonuclease 1
AJAP08511	scaffold1190:35749-41772(+)
AJAP21005	scaffold1199:114699-117199(-)
AJAP14074	scaffold12:653843-704834(+)	Adenylate cyclase type 5
AJAP00415	scaffold12:864142-866745(-)	CDGSH iron-sulfur domain-containing protein 3, mitochondrial
AJAP02062	scaffold12:918875-1041302(+)	SWI/SNF-related matrix-associated actin-dependent regulator of chromatin subfamily D member 1
AJAP20045	scaffold120:303074-312828(-)	Zinc transporter 7
AJAP10256	scaffold120:942462-949284(-)
AJAP03711	scaffold1200:19846-78311(+)	Acyl-coenzyme A thioesterase 9, mitochondrial
AJAP22261	scaffold1204:64563-80893(-)
AJAP28796	scaffold1204:162414-166448(+)	Copia protein
AJAP18225	scaffold121:108940-135542(+)	Transmembrane and coiled-coil domains protein 1
AJAP25336	scaffold1214:51834-73370(+)	Kinesin-like protein KIF22-B
AJAP18359	scaffold1216:131550-149439(+)	Ras-related C3 botulinum toxin substrate 2
AJAP16390	scaffold122:575837-695485(-)	Protein phosphatase 1 regulatory subunit 21
AJAP24905	scaffold1220:281616-363717(-)
AJAP08483	scaffold1220:388638-389570(-)	Uncharacterized protein K02A2.6
AJAP05267	scaffold1221:26794-43208(+)	Vitellogenin
AJAP08011	scaffold1224:115223-115915(-)	Putative uncharacterized transposon-derived protein F52C9.6
AJAP03522	scaffold1225:126399-137851(+)	Condensin-2 complex subunit G2
AJAP27952	scaffold1227:167749-187180(+)	Adenylosuccinate synthetase isozyme 1 B
AJAP23746	scaffold1228:63517-83238(-)	Histone-lysine N-methyltransferase MLL3
AJAP15328	scaffold1229:35987-38304(+)	Retrovirus-related Pol polyprotein from transposon opus
AJAP06549	scaffold123:279458-281981(+)
AJAP02209	scaffold123:358221-382875(+)	Purine nucleoside phosphorylase
AJAP28310	scaffold1230:125530-136944(-)	Translin-associated protein X
AJAP12393	scaffold1230:334537-360015(+)	Solute carrier family 35 member F6
AJAP01504	scaffold1232:45284-81874(+)	Eukaryotic translation initiation factor 5B
AJAP15671	scaffold1235:149164-159800(-)	Dystrophin, isoform D
AJAP17151	scaffold124:250707-251777(-)	Paraneoplastic antigen Ma1 homolog
AJAP28193	scaffold124:311126-373634(-)	A disintegrin and metalloproteinase with thrombosp ondin motifs 18
AJAP07528	scaffold1240:137559-139840(+)
AJAP28867	scaffold1241:24541-40736(+)	Caprin-1
AJAP27316	scaffold1248:53936-61668(+)
AJAP15179	scaffold1248:109513-138250(+)	Meckelin
AJAP07073	scaffold1249:198188-248267(+)	FERM and PDZ domain-containing protein 4
AJAP26554	scaffold125:121604-213631(+)	Transient-receptor-potential-like protein
AJAP09149	scaffold125:316936-326099(+)	Mitochondrial translocator assembly and maintenanc e protein 41 homolog
AJAP00208	scaffold1250:105491-135004(+)	Phosphatidylinositol 4-kinase beta
AJAP17737	scaffold1253:296003-322123(+)	Protein unc-45 homolog B
AJAP07297	scaffold1253:56345-72298(+)	Protein tyrosine phosphatase type IVA 1
AJAP26486	scaffold126:358900-377115(-)	Eukaryotic translation initiation factor 4 gamma 2
AJAP19404	scaffold126:385737-392352(-)
AJAP10058	scaffold1263:99678-106850(-)
AJAP07626	scaffold1264:20120-27100(+)	Netrin receptor UNC5B
AJAP21491	scaffold1265:112002-132875(+)	Rab GTPase-activating protein 1
AJAP05826	scaffold127:505965-507467(-)
AJAP14156	scaffold127:508089-512990(-)
AJAP27646	scaffold127:676611-688897(+)	Helicase ARIP4
AJAP06658	scaffold1272:68986-69540(-)	Retrovirus-related Pol polyprotein from type-2 retrotransposable element R2DM
AJAP21697	scaffold1272:101991-116538(+)	Solute carrier family 23 member 1
AJAP04246	scaffold1279:122446-133026(-)
AJAP00678	scaffold128:429458-455032(-)	Niemann-Pick C1 protein
AJAP23979	scaffold1280:92531-98582(-)	Enoyl-CoA delta isomerase 2, mitochondrial
AJAP19494	scaffold1282:203735-299081(-)	Tyrosine-protein kinase isoform SRK1
AJAP07474	scaffold1286:166451-196556(-)	ADP-ribosylation factor
AJAP25586	scaffold1288:114981-136840(+)	E3 ubiquitin-protein ligase MARCH2
AJAP10651	scaffold129:768837-814116(+)	Immunoglobulin superfamily DCC subclass member 4
AJAP26125	scaffold129:117634-119394(-)
AJAP17618	scaffold129:1019771-1040178(-)	Inner membrane protein YhjX
AJAP08718	scaffold1298:30081-54849(+)	Purine nucleoside phosphorylase
AJAP15616	scaffold13:733800-736838(-)
AJAP19538	scaffold130:13628-32950(-)
AJAP24971	scaffold130:594826-613029(-)	TRMT1-like protein
AJAP28035	scaffold130:805131-806178(-)
AJAP06059	scaffold1308:38226-98720(+)	Alpha-adducin
AJAP05124	scaffold1310:296579-311909(-)
AJAP12214	scaffold1310:330439-343296(-)	Phospholipid scramblase 2
AJAP08997	scaffold1315:134963-136351(+)
AJAP07054	scaffold1316:176267-196055(+)	Trafficking protein particle complex subunit 11
AJAP18963	scaffold1316:66938-76376(-)	Septin-5
AJAP22391	scaffold1317:359756-362409(+)	E3 ubiquitin-protein ligase UBR5
AJAP13145	scaffold1323:88192-89002(+)
AJAP15090	scaffold1325:13482-45772(-)	Tyrosine-protein kinase receptor Tie-1
AJAP12408	scaffold1329:129321-143389(+)	SPX domain-containing membrane protein At1g63010
AJAP20638	scaffold1329:153183-174772(+)	Echinoderm microtubule-associated protein-like 1
AJAP15589	scaffold133:576676-599169(+)	Serine/threonine-protein kinase PAK 3
AJAP21722	scaffold1331:31029-74088(+)	B-cell lymphoma/leukemia 11A
AJAP12315	scaffold1340:142821-149989(-)	Collagen alpha-2(IV) chain
AJAP23824	scaffold1341:59927-75425(-)	AP-4 complex accessory subunit tepsin
AJAP12041	scaffold1341:95299-103104(-)	Zinc transporter ZIP11
AJAP10574	scaffold1341:48347-49721(-)
AJAP26728	scaffold1343:152884-154236(+)
AJAP13867	scaffold1353:20710-25046(-)
AJAP04888	scaffold1357:148059-166374(-)
AJAP04262	scaffold1357:43197-67051(+)	Ankyrin repeat and death domain-containing protein 1B
AJAP02881	scaffold136:658493-678230(-)	Glycerol kinase
AJAP21776	scaffold1362:65516-102217(-)	E3 ubiquitin-protein ligase SH3RF1
AJAP25122	scaffold1363:49667-54240(+)	tRNA-splicing endonuclease subunit Sen34
AJAP14597	scaffold137:602887-606150(+)	Transposon Ty3-I Gag-Pol polyprotein
AJAP05223	scaffold137:103803-107247(+)	UPF0489 protein C5orf22 homolog
AJAP16282	scaffold1372:4028-47942(+)	Fibrillin-1
AJAP27939	scaffold1373:22667-28427(-)
AJAP28006	scaffold1374:2218-10195(+)	Tropomodulin-2
AJAP15103	scaffold1375:73957-84271(+)	Septin-5
AJAP01021	scaffold138:749355-797917(+)	Ras-related protein Rab-26
AJAP12831	scaffold139:274122-276008(-)
AJAP00827	scaffold139:367245-382076(-)	Sodium-dependent multivitamin transporter
AJAP24276	scaffold139:501213-513023(+)
AJAP18761	scaffold1393:30119-31099(-)
AJAP23294	scaffold1396:110250-139309(+)	Alpha-L-fucosidase
AJAP14692	scaffold1397:74617-90749(-)	Exosome complex component RRP45
AJAP07476	scaffold1397:19623-26316(+)
AJAP02355	scaffold1398:32747-63333(-)	Bifunctional epoxide hydrolase 2
AJAP13629	scaffold14:281489-302677(-)	Usherin
AJAP21987	scaffold14:467048-506219(+)	Synaptotagmin-14
AJAP23350	scaffold14:753914-756017(+)
AJAP09722	scaffold140:984915-993434(-)
AJAP10189	scaffold140:1333543-1334097(-)	Craniofacial development protein 2
AJAP07992	scaffold140:174783-177909(+)	Cation transport regulator-like protein 2
AJAP09444	scaffold1400:108712-124980(+)	UDP-glucuronic acid/UDP-N-acetylgalactosamine transporter
AJAP29691	scaffold1401:98338-114018(+)	4-aminobutyrate aminotransferase, mitochondrial
AJAP24590	scaffold1402:80854-109246(-)	Caspase recruitment domain-containing protein 9
AJAP07000	scaffold1404:129081-154038(-)	NACHT, LRR and PYD domains-containing protein 10
AJAP07299	scaffold141:416784-426725(-)	Gastric triacylglycerol lipase
AJAP10414	scaffold141:469128-472125(-)	Probable 39S ribosomal protein L23, mitochondrial
AJAP11205	scaffold1414:204968-217577(-)	Coiled-coil domain-containing protein 174
AJAP24430	scaffold1416:157238-163276(-)	Peroxisomal sarcosine oxidase
AJAP25443	scaffold1419:91450-92035(+)
AJAP12689	scaffold1425:128076-157138(-)
AJAP06090	scaffold143:518364-520700(-)
AJAP04660	scaffold1435:160667-227395(+)
AJAP16974	scaffold144:203707-217707(-)	DNA topoisomerase 2-binding protein 1
AJAP06944	scaffold1447:127089-150607(+)	Homeodomain-interacting protein kinase 2
AJAP26478	scaffold1449:80210-101493(+)	Prestin
AJAP24464	scaffold145:104104-117857(+)	Alpha-N-acetylgalactosaminide alpha-2,6-sialyltransferase 2
AJAP29859	scaffold1450:6315-20980(+)	Receptor-interacting serine/threonine-protein kina se 1
AJAP00387	scaffold1450:23978-24514(-)	Pol polyprotein
AJAP08882	scaffold1450:94647-114324(+)
AJAP18194	scaffold1451:6261-19994(+)
AJAP07848	scaffold1451:133214-136067(-)
AJAP03714	scaffold1453:52721-55628(-)	Zinc finger protein 596
AJAP18414	scaffold1454:79657-86172(-)
AJAP21237	scaffold1459:13040-17042(+)	Ryncolin-2
AJAP01955	scaffold146:263668-294915(+)	Arrestin domain-containing protein 3
AJAP12536	scaffold1464:73136-86626(+)	Nucleolar GTP-binding protein 2
AJAP03051	scaffold1466:69070-92453(-)	Transmembrane and coiled-coil domain-containing protein 3
AJAP04192	scaffold147:9907-45384(+)	DENN domain-containing protein 1B
AJAP14581	scaffold1471:2804-8373(+)	Erythroid differentiation-related factor 1
AJAP05590	scaffold1471:66987-67691(+)
AJAP05883	scaffold1472:19606-126048(-)
AJAP19239	scaffold1472:151126-155170(-)	Protein CIP2A homolog
AJAP22876	scaffold148:552730-557391(-)	Gem-associated protein 2
AJAP23191	scaffold1484:36042-46945(-)	Transitional endoplasmic reticulum ATPase
AJAP15416	scaffold1489:5421-16699(+)	SWI/SNF-related matrix-associated actin-dependent regulator of chromatin subfamily D member 1
AJAP09867	scaffold149:492158-506564(-)	Mitochondrial enolase superfamily member 1
AJAP27962	scaffold149:783287-785092(+)
AJAP27249	scaffold1493:146881-154981(+)	GPI ethanolamine phosphate transferase 1
AJAP24281	scaffold1496:85456-90982(+)
AJAP22355	scaffold1497:139372-152640(+)	Guanine nucleotide-binding protein G(o) subunit alpha sp|P59216.2|GNAO_CRILO RecName: Full
AJAP01976	scaffold15:996587-1014400(+)	Transaldolase
AJAP17947	scaffold150:159668-247623(+)	Mechanosensory protein 2
AJAP14624	scaffold1500:102559-104375(+)
AJAP00856	scaffold1505:106572-125318(-)	Ran GTPase-activating protein 1
AJAP21061	scaffold1506:135470-158676(-)	Adenosine kinase
AJAP09623	scaffold151:57505-90665(+)	Protein Wnt-4
AJAP28681	scaffold1510:46913-67142(+)	UDP-N-acetylglucosamine transferase subunit ALG13 homolog
AJAP03373	scaffold1513:561-23015(-)	Protein MON2 homolog
AJAP14010	scaffold1517:73764-129898(+)	Pre-B-cell leukemia transcription factor 3
AJAP24873	scaffold1522:199649-209114(-)
AJAP27535	scaffold1524:9516-65221(-)	Poly [ADP-ribose] polymerase 1
AJAP07800	scaffold1528:17986-29898(-)	Protein-cysteine N-palmitoyltransferase HHAT
AJAP09159	scaffold1532:148353-152302(-)	Meiosis-specific with OB domain-containing protein
AJAP19869	scaffold1536:59540-63062(+)
AJAP25840	scaffold154:930915-941556(+)	Transmembrane emp24 domain-containing protein 10
AJAP23797	scaffold1543:133985-135538(+)
AJAP15393	scaffold1543:135656-137175(+)
AJAP20613	scaffold1543:163008-195020(+)	Tyrosine-protein phosphatase Lar
AJAP06928	scaffold1543:75075-88705(-)
AJAP03842	scaffold1547:83493-85129(-)
AJAP23573	scaffold1549:16463-18887(-)	NADH dehydrogenase [ubiquinone] iron-sulfur protei n 5
AJAP05377	scaffold155:435880-440150(-)
AJAP24583	scaffold1553:87387-105285(+)	Ral GTPase-activating protein subunit beta
AJAP11117	scaffold1554:56731-102970(+)	Collagen alpha-1(XV) chain
AJAP04076	scaffold1554:103666-197072(+)	Collagen alpha-1(XVIII) chain
AJAP21577	scaffold1564:83984-110704(-)	Serine/threonine-protein kinase ULK4
AJAP10088	scaffold157:64152-85660(-)	Sperm-associated antigen 17
AJAP09927	scaffold1570:117873-146304(+)	Ceramide kinase
AJAP20007	scaffold1575:90805-120346(+)	Epsilon-sarcoglycan
AJAP28568	scaffold158:440068-470529(-)	Organic cation transporter protein
AJAP05055	scaffold1584:79284-79862(-)
AJAP29419	scaffold1585:24146-41001(-)
AJAP08796	scaffold1585:46956-48406(-)
AJAP19046	scaffold1588:65341-77103(-)	Receptor-type tyrosine-protein phosphatase alpha
AJAP03969	scaffold159:548568-563011(-)	Thioredoxin reductase 2, mitochondrial
AJAP22247	scaffold160:28745-76759(+)	RNA-binding protein Nova-2
AJAP05764	scaffold160:278437-293358(-)	Glutamate carboxypeptidase 2
AJAP13840	scaffold160:353866-368265(-)	Galectin-8
AJAP11466	scaffold160:137119-140129(-)	Cancer-related nucleoside-triphosphatase homolog
AJAP29089	scaffold1613:11954-34192(+)
AJAP29627	scaffold1617:62796-89913(-)	SH2 domain-containing adapter protein B
AJAP14413	scaffold1619:101515-104103(-)
AJAP03589	scaffold162:104457-117247(+)	Metaxin-2
AJAP21277	scaffold1621:2851-4643(+)	Amidase
AJAP14116	scaffold1627:63827-93678(+)	DNA mismatch repair protein Msh2
AJAP14478	scaffold1629:105224-128901(-)	Hypoxia-inducible factor 1-alpha
AJAP19926	scaffold163:179803-296704(-)	Importin subunit alpha-2
AJAP26001	scaffold1630:31708-59537(+)
AJAP10195	scaffold1635:20487-120559(-)	Receptor-interacting serine/threonine-protein kina se 1
AJAP01732	scaffold1635:126212-127974(-)
AJAP12275	scaffold164:193779-207330(+)	Catalase
AJAP24545	scaffold164:327538-392523(-)	Zinc finger protein 648
AJAP13283	scaffold1641:98642-100420(+)	Zinc finger MYM-type protein 1
AJAP10624	scaffold1641:100502-101104(+)	52 kDa repressor of the inhibitor of the protein kinase
AJAP00011	scaffold1643:73842-75431(+)
AJAP27890	scaffold1656:67923-85271(+)	DNA mismatch repair protein Mlh1
AJAP23896	scaffold1657:82682-91850(+)	Muscle M-line assembly protein unc-89
AJAP16447	scaffold166:482637-548175(-)	Fibrillin-1
AJAP21476	scaffold1662:13199-28616(+)	Forkhead box protein N3
AJAP11208	scaffold1663:175338-189054(-)
AJAP00719	scaffold1667:20356-22462(-)	Sodium/iodide cotransporter
AJAP17271	scaffold1668:203259-206189(-)
AJAP19839	scaffold1668:33478-44774(+)
AJAP27606	scaffold167:597562-601007(+)
AJAP24133	scaffold167:689129-695713(+)	Oxidoreductase NAD-binding domain-containing prote in 1
AJAP18467	scaffold1671:43445-126482(-)	5'-AMP-activated protein kinase subunit gamma-1
AJAP29266	scaffold168:91355-99505(-)	S-adenosylmethionine decarboxylase proenzyme 1
AJAP09298	scaffold1681:94339-114608(-)
AJAP04123	scaffold169:535343-547115(-)
AJAP04093	scaffold1690:109727-122148(+)	Solute carrier family 12 member 2
AJAP29017	scaffold1693:99731-106189(+)	Protein SCO1 homolog, mitochondrial
AJAP01798	scaffold1696:75793-76470(+)
AJAP15497	scaffold1698:94723-113709(-)	Receptor-type tyrosine-protein phosphatase delta
AJAP21032	scaffold17:507203-529104(+)	Paired amphipathic helix protein Sin3b
AJAP05737	scaffold17:778264-788398(-)	Signal peptide peptidase-like 2B
AJAP03074	scaffold17:1366608-1367884(-)	Gag polyprotein
AJAP06802	scaffold170:226033-237325(+)	Alcohol dehydrogenase [NADP(+)] A
AJAP05595	scaffold1700:8421-85885(+)	Zinc finger protein 271
AJAP19482	scaffold1713:48021-60796(+)
AJAP05841	scaffold172:266179-279425(-)	Large neutral amino acids transporter small subunit 4
AJAP16738	scaffold1721:5936-17442(+)	Williams-Beuren syndrome chromosomal region 27 protein
AJAP08579	scaffold1721:25257-35875(-)	Probable tRNA threonylcarbamoyladenosine biosynthe sis protein osgep
AJAP13048	scaffold1729:160362-186393(-)	Epidermal growth factor receptor kinase substrate 8
AJAP10727	scaffold173:273251-281203(+)	Alpha-N-acetylgalactosaminidase
AJAP23865	scaffold173:304434-336493(+)	Kelch-like protein 8
AJAP10737	scaffold173:135176-151014(-)
AJAP00992	scaffold1732:11337-15088(-)	Deleted in malignant brain tumors 1 protein
AJAP02571	scaffold1733:49732-53226(+)
AJAP08529	scaffold1735:84497-86736(-)
AJAP22129	scaffold1736:90505-103253(-)	Regulator of G-protein signaling 12
AJAP19423	scaffold174:13088-33800(-)	Receptor-type tyrosine-protein phosphatase alpha
AJAP17191	scaffold1748:82062-102594(+)	UDP-glucuronic acid decarboxylase 1
AJAP19070	scaffold175:606634-624897(+)	Cytohesin-2
AJAP20726	scaffold175:215621-231896(-)	Lysosomal alpha-glucosidase
AJAP08466	scaffold1754:158237-197679(-)
AJAP22755	scaffold1755:52888-65760(-)	Protoporphyrinogen oxidase
AJAP04147	scaffold1756:71656-118026(-)	CUE domain-containing protein 2
AJAP13720	scaffold176:310840-326913(+)	Receptor-type tyrosine-protein phosphatase R
AJAP25583	scaffold176:365756-380149(+)	Phosphatidylserine synthase 2
AJAP27574	scaffold176:94713-106486(+)	Leucine-rich repeat and IQ domain-containing prote in 1
AJAP07516	scaffold176:964691-979848(+)	Hyalin
AJAP08161	scaffold1764:55109-87566(-)	Latrophilin-3
AJAP05754	scaffold1765:37791-86424(+)	Cholesterol 24-hydroxylase
AJAP04457	scaffold177:362401-402432(+)	Thrombospondin type-1 domain-containing protein 7A
AJAP22558	scaffold177:506408-528054(+)	Ubiquitin carboxyl-terminal hydrolase 8
AJAP13112	scaffold1771:121572-162669(+)	Tyrosine-protein phosphatase 10D
AJAP09183	scaffold178:555035-567543(-)	Epithelial chloride channel protein
AJAP16857	scaffold1782:22869-39920(-)	Alcohol dehydrogenase [NADP(+)] A
AJAP07260	scaffold179:583072-596609(-)	Transcription factor Dp-1
AJAP21993	scaffold1793:33733-94376(-)	Neuronal acetylcholine receptor subunit alpha-10
AJAP06872	scaffold18:329941-335437(+)
AJAP29062	scaffold180:70699-108044(-)	Electromotor neuron-associated protein 2
AJAP15765	scaffold1804:44795-48939(-)
AJAP09156	scaffold1804:50448-57113(-)
AJAP25529	scaffold1807:21385-34312(+)	Cyclin-dependent kinase-like 1
AJAP03989	scaffold182:2188-97814(+)	Protein phosphatase 1 regulatory subunit 12A
AJAP06009	scaffold182:566132-597494(-)	Small subunit processome component 20 homolog
AJAP26723	scaffold182:134963-148417(+)	Alpha-mannosidase 2C1
AJAP26955	scaffold1824:8558-32135(+)	Peroxidasin homolog
AJAP23839	scaffold183:145481-147896(+)
AJAP00797	scaffold183:123747-132617(+)	Histamine N-methyltransferase
AJAP27719	scaffold1834:148330-166617(-)	Adenylate kinase domain-containing protein 1
AJAP07216	scaffold1838:243714-249871(+)
AJAP27254	scaffold1838:253322-257958(+)
AJAP27129	scaffold184:352111-370727(-)	Receptor-type tyrosine-protein phosphatase alpha
AJAP23216	scaffold185:306568-324986(-)	Nidogen-1
AJAP14827	scaffold185:328559-355851(-)	Alpha-tectorin
AJAP03629	scaffold185:920987-932107(+)	Protein-cysteine N-palmitoyltransferase porcupine
AJAP13676	scaffold185:977158-1000473(+)	Protein MCM10 homolog
AJAP03546	scaffold1854:65525-86025(-)	Alpha-mannosidase 2C1
AJAP22181	scaffold1859:90114-101983(+)
AJAP17685	scaffold1861:92319-104032(+)
AJAP05936	scaffold1869:1012-22670(-)	Ras GTPase-activating protein 3
AJAP28924	scaffold187:317612-332593(+)	Cholesterol 24-hydroxylase
AJAP26826	scaffold187:498618-562807(+)	NADH dehydrogenase [ubiquinone] 1 alpha subcomplex assembly factor 5
AJAP05133	scaffold187:35542-39212(+)
AJAP08400	scaffold187:215598-219356(-)	Heterogeneous nuclear ribonucleoprotein L-like
AJAP28328	scaffold1874:9264-24941(-)	Mitogen-activated protein kinase kinase kinase kinase 3
AJAP29202	scaffold188:648811-654629(+)
AJAP24331	scaffold188:71366-72747(-)	Cation channel sperm-associated protein subunit delta
AJAP21670	scaffold19:752680-761599(-)	Zinc finger protein 426
AJAP08603	scaffold190:228427-257022(+)	Multidrug resistance-associated protein 1
AJAP19347	scaffold1908:69008-75860(+)	Rab11 family-interacting protein 2
AJAP26607	scaffold1910:38454-49180(-)	Coiled-coil domain-containing protein 151
AJAP12852	scaffold1924:72833-90154(-)	Ankyrin repeat domain-containing protein 55
AJAP12060	scaffold1926:59969-61463(-)	Probable RNA-directed DNA polymerase from transposo n BS
AJAP20080	scaffold1927:30417-36009(-)	NF-kappa-B inhibitor-interacting Ras-like protein 1
AJAP07600	scaffold1929:10750-50584(-)	Ras-related protein Rab-27A
AJAP19466	scaffold1943:27270-29565(+)	Organic cation transporter protein
AJAP21093	scaffold1945:6713-32606(-)	Inner centromere protein A
AJAP01081	scaffold1946:47527-49439(-)
AJAP28734	scaffold195:398368-412151(-)	Zinc finger protein 704
AJAP08406	scaffold195:446030-525592(-)	Regulating synaptic membrane exocytosis protein 2
AJAP14439	scaffold1953:53745-63660(-)	Beta-amyrin 11-oxidase
AJAP15331	scaffold1953:103332-135500(-)	Mitochondrial inner membrane protein
AJAP07533	scaffold1966:95432-99967(+)	FAD-dependent oxidoreductase domain-containing protein 1
AJAP02434	scaffold197:646861-674678(-)	Unconventional myosin heavy chain 6
AJAP06294	scaffold197:81466-106372(-)	Kynurenine 3-monooxygenase
AJAP18130	scaffold198:40434-55354(-)	Poly(U)-specific endoribonuclease
AJAP16131	scaffold199:517737-518822(-)
AJAP00566	scaffold199:544299-578009(+)	Pyridoxal-dependent decarboxylase domain-containin g protein 1
AJAP03957	scaffold1992:39062-63989(-)	Protein tweety homolog 3
AJAP26657	scaffold2:1181869-1203182(-)
AJAP13217	scaffold20:2037942-2052509(-)	Multidrug resistance-associated protein 4
AJAP26768	scaffold2007:50917-66879(+)
AJAP02048	scaffold201:91255-93025(-)	Putative uncharacterized transposon-derived protein ZK1236.4
AJAP23015	scaffold202:387870-395546(+)	IgGFc-binding protein
AJAP01037	scaffold202:395571-431544(+)	IgGFc-binding protein
AJAP15277	scaffold2020:48357-62424(+)	Putative ATP-dependent RNA helicase DHX30
AJAP03652	scaffold2024:4693-28910(-)	Acetylcholinesterase
AJAP18283	scaffold203:460804-473570(+)	Sialidase-3
AJAP27697	scaffold203:528105-538514(+)	Tyrosinase
AJAP00614	scaffold204:145288-193905(-)	Casein kinase I isoform delta
AJAP16707	scaffold2050:37888-84964(+)	Intron-binding protein aquarius
AJAP09112	scaffold2056:76736-93570(-)
AJAP18839	scaffold2056:117663-118409(-)
AJAP23017	scaffold2059:81639-84721(+)
AJAP15618	scaffold206:233945-235592(+)
AJAP27790	scaffold207:305588-309785(+)	PIN2/TERF1-interacting telomerase inhibitor 1
AJAP28224	scaffold208:35001-37231(+)	Protein NLRC5
AJAP19145	scaffold208:565376-686159(-)	Disks large 1 tumor suppressor protein
AJAP17933	scaffold208:60887-66744(+)
AJAP03901	scaffold2089:7754-31524(+)	Uncharacterized protein C20orf194
AJAP23252	scaffold2092:55157-59731(-)	Probable endonuclease 4
AJAP09432	scaffold2098:11896-39579(-)	Cadherin-23
AJAP14575	scaffold21:357894-368750(-)	Piezo-type mechanosensitive ion channel component 2
AJAP01678	scaffold21:238078-272014(-)	Piezo-type mechanosensitive ion channel component 2
AJAP16941	scaffold2100:6385-7749(+)	Retrovirus-related Pol polyprotein from transposon 297
AJAP22127	scaffold2108:9918-22845(+)	Receptor-type tyrosine-protein phosphatase U
AJAP17645	scaffold2126:43703-62228(-)	Protein lunapark
AJAP28427	scaffold213:132226-158307(-)	Putative N-acetyl-LL-diaminopimelate aminotransferase
AJAP02909	scaffold214:192732-205401(-)	Major facilitator superfamily domain-containing protein 12
AJAP09574	scaffold214:524670-531349(+)	Amiloride-sensitive sodium channel subunit beta-2
AJAP02277	scaffold215:360615-372049(-)
AJAP17520	scaffold215:524604-541193(+)	Rho-related BTB domain-containing protein 2
AJAP14857	scaffold215:652366-674944(+)	Major vault protein
AJAP13687	scaffold215:306541-317581(+)	G protein-coupled receptor kinase 5
AJAP26327	scaffold2168:53190-71785(+)	Potassium voltage-gated channel protein eag
AJAP23516	scaffold2176:28255-46901(+)	Receptor-type tyrosine-protein phosphatase kappa
AJAP04778	scaffold2176:54202-62525(-)	Receptor-type tyrosine-protein phosphatase alpha
AJAP04409	scaffold218:169957-180323(+)	Zinc finger protein 607
AJAP23904	scaffold218:692598-702033(+)	Serine/threonine-protein phosphatase PP1-beta catalytic subunit
AJAP07736	scaffold2185:358-6324(+)	Fumarate hydratase class I, aerobic
AJAP07490	scaffold2198:69710-71819(+)	Papilin
AJAP18627	scaffold22:572259-592989(+)	Latrophilin-1
AJAP07824	scaffold22:610681-650356(-)	Excitatory amino acid transporter 3
AJAP29549	scaffold22:170894-230735(-)	Pleckstrin homology domain-containing family G mem ber 5
AJAP28968	scaffold2214:43511-44851(-)	Zinc finger CCHC domain-containing protein 3
AJAP23680	scaffold222:443799-449724(-)	Peflin
AJAP28759	scaffold223:147818-211781(+)	Inter-alpha-trypsin inhibitor heavy chain H3
AJAP27387	scaffold2231:12575-28987(-)	Putative gamma-glutamyltransferase YwrD
AJAP18872	scaffold2231:40261-51047(+)
AJAP25215	scaffold2235:41103-62019(-)	Transmembrane protein 55A
AJAP10447	scaffold224:412500-548509(+)	Zinc finger protein 658B
AJAP12731	scaffold224:1064052-1067944(-)
AJAP07346	scaffold224:1115098-1139658(+)	Glutaminyl-peptide cyclotransferase
AJAP21782	scaffold2249:69144-75610(+)	Probable cytochrome P450 12a5, mitochondrial
AJAP13223	scaffold225:309277-377121(-)	Lysosomal-trafficking regulator
AJAP16239	scaffold225:207928-238509(-)	Bifunctional glutamate/proline--tRNA ligase
AJAP21282	scaffold226:547397-568392(+)	Aqualysin-1
AJAP27401	scaffold226:575016-581148(-)	Pleckstrin homology domain-containing family A mem ber 8
AJAP19848	scaffold2276:56590-57345(-)
AJAP13288	scaffold2276:57491-58384(-)
AJAP06412	scaffold2278:5649-12464(-)	Serine/threonine-protein kinase PLK1
AJAP25802	scaffold228:869553-887003(-)	Protein tirA
AJAP07821	scaffold228:1111809-1138056(-)
AJAP27201	scaffold2280:65671-73092(+)	Peptidoglycan-recognition protein LB
AJAP06136	scaffold23:23091-50177(+)	Long-chain-fatty-acid--CoA ligase 1
AJAP26541	scaffold230:809682-841315(-)	Atrial natriuretic peptide receptor 1
AJAP02534	scaffold2304:1861-15280(+)	Echinoderm microtubule-associated protein-like 1
AJAP23754	scaffold2307:19904-27863(+)
AJAP11510	scaffold2311:51169-63341(-)	Zinc finger MYM-type protein 2
AJAP10969	scaffold2316:30514-35182(-)	Palmitoyltransferase ZDHHC21
AJAP27981	scaffold232:22250-37468(+)
AJAP23034	scaffold232:622558-626016(-)	Gastric intrinsic factor
AJAP29208	scaffold2326:34863-42626(+)	Fibrinogen-like protein A
AJAP16823	scaffold233:377692-390440(+)	Interleukin-1 receptor accessory protein-like 1
AJAP11584	scaffold233:111524-133756(+)	Nuclear receptor subfamily 0 group B member 2
AJAP17555	scaffold234:703679-811509(-)
AJAP22844	scaffold2345:45089-72021(-)	Nodal modulator 1
AJAP13832	scaffold2345:72098-80637(-)	Nodal modulator 1
AJAP27696	scaffold235:749062-755687(-)
AJAP10722	scaffold235:756632-758039(+)
AJAP00256	scaffold2355:134-19755(-)	Probable ATP-dependent RNA helicase DHX37
AJAP27012	scaffold236:417686-441884(+)	Serine/arginine-rich splicing factor 4
AJAP22476	scaffold237:47514-60716(+)	LMBR1 domain-containing protein 2
AJAP09962	scaffold237:115665-117173(-)
AJAP01225	scaffold2375:41036-50518(+)	Tudor domain-containing protein 5
AJAP24534	scaffold2375:50548-53487(+)
AJAP02034	scaffold238:508713-554783(+)
AJAP07912	scaffold2394:19867-34095(+)
AJAP01020	scaffold2394:38860-49417(-)	Leucine-rich repeat-containing protein 43
AJAP17974	scaffold2397:16782-22843(+)
AJAP19286	scaffold24:7344-58666(+)	E3 ubiquitin-protein ligase TRIP12
AJAP12212	scaffold24:781577-803927(+)	KDEL motif-containing protein 1
AJAP29122	scaffold240:197166-239332(+)	Leucine-rich repeat-containing protein 16A
AJAP07854	scaffold2402:14605-15576(+)
AJAP02668	scaffold2418:177-12225(+)	Crossover junction endonuclease EME1
AJAP16612	scaffold242:7596-231937(+)	Netrin receptor UNC5B
AJAP07465	scaffold244:463264-464004(+)
AJAP06690	scaffold244:496463-526668(-)	Receptor-type tyrosine-protein phosphatase epsilon
AJAP19772	scaffold2441:1395-13694(-)
AJAP07790	scaffold2441:61919-66282(+)
AJAP05808	scaffold2457:9104-54192(+)	Alpha-N-acetylgalactosaminide alpha-2,6-sialyltransferase 2
AJAP19779	scaffold246:106775-108298(+)
AJAP14472	scaffold246:250101-250832(+)
AJAP11035	scaffold2462:4129-8765(-)	Sterile alpha motif domain-containing protein 12
AJAP19385	scaffold247:147181-150272(-)	Inhibitor of growth protein 3
AJAP19896	scaffold247:246569-255300(-)	Nitrilase homolog 1
AJAP05374	scaffold247:38864-46950(+)	Solute carrier family 22 member 2
AJAP01579	scaffold2476:18929-40726(-)
AJAP19565	scaffold248:505105-547359(+)	Protein MON2 homolog
AJAP25968	scaffold248:152260-162674(+)	Mitogen-activated protein kinase 14
AJAP21161	scaffold2486:29672-40284(+)
AJAP19474	scaffold249:386455-402360(+)	Aquaporin-3
AJAP22942	scaffold249:730852-740256(-)	Palmitoyltransferase ZDHHC7
AJAP26620	scaffold2492:45033-50810(+)
AJAP04602	scaffold2497:6061-30453(-)	2-hydroxyacyl-CoA lyase 1
AJAP17640	scaffold2497:42020-46158(+)	Dual specificity protein phosphatase 19
AJAP28206	scaffold25:823957-841994(+)	Prominin-1-A
AJAP10197	scaffold25:874042-946385(-)	Fibroleukin
AJAP03512	scaffold25:997943-999207(-)	Tenascin-X
AJAP17154	scaffold251:74587-99520(-)	Putative tRNA pseudouridine synthase Pus10
AJAP23469	scaffold2513:38325-41411(-)
AJAP11837	scaffold2530:23396-27483(-)	Ubiquitin carboxyl-terminal hydrolase 32
AJAP12031	scaffold2535:43960-53092(+)
AJAP26350	scaffold2538:30977-46888(+)	RNA pseudouridylate synthase domain-containing protein 3
AJAP00138	scaffold254:98988-270225(-)	Multiple epidermal growth factor-like domains prot ein 10
AJAP06869	scaffold255:164961-181460(-)	Glucosylceramidase
AJAP03552	scaffold255:512105-548312(-)	Transducin-like enhancer protein 4
AJAP07225	scaffold2559:8194-29060(+)	E3 ubiquitin-protein ligase HERC2
AJAP05165	scaffold256:390209-397785(+)	E3 ubiquitin-protein ligase HERC2
AJAP07245	scaffold256:473730-488191(+)	Ribonucleoside-diphosphate reductase large subunit
AJAP16292	scaffold256:189628-192201(+)
AJAP10637	scaffold257:428885-435118(+)	Uncharacterized protein CXorf65 homolog
AJAP19497	scaffold2575:40163-53825(+)	Protein DD3-3
AJAP29543	scaffold2584:2632-8702(-)	Arginine kinase
AJAP01819	scaffold259:352547-366361(+)	Glycogen [starch] synthase, muscle
AJAP17977	scaffold2595:475-3285(-)	Peptide methionine sulfoxide reductase
AJAP28939	scaffold26:764769-792864(-)	Coiled-coil domain-containing protein 154
AJAP17489	scaffold26:123250-140954(+)	Kinesin-like protein KIF19
AJAP01533	scaffold260:192788-206867(+)	Dynactin subunit 4
AJAP25781	scaffold260:346350-361812(+)	Selenocysteine-specific elongation factor
AJAP09937	scaffold260:409849-438720(-)	Membrane-associated guanylate kinase, WW and PDZ domain-containing protein 1
AJAP17114	scaffold260:101529-119255(+)	Protein SMG9
AJAP12302	scaffold2605:26235-36491(+)	tRNA (cytosine(38)-C(5))-methyltransferase
AJAP09950	scaffold2615:27527-47165(-)
AJAP09993	scaffold2615:1133-5944(-)
AJAP05264	scaffold2628:36356-37147(+)
AJAP27426	scaffold263:366472-370833(+)
AJAP24729	scaffold263:385105-387035(+)
AJAP06907	scaffold263:467720-469711(+)
AJAP29366	scaffold263:534938-536458(+)	Retrovirus-related Pol polyprotein from transposon 297
AJAP07716	scaffold264:239655-256597(-)	HAUS augmin-like complex subunit 3
AJAP27942	scaffold265:369501-374095(-)	Inositol hexakisphosphate kinase 1
AJAP08046	scaffold265:719654-751977(+)	Xin actin-binding repeat-containing protein 2
AJAP23025	scaffold265:244244-268156(+)	Partitioning defective 3 homolog
AJAP13242	scaffold2656:5870-36244(+)	Pyridoxal-dependent decarboxylase domain-containin g protein 1
AJAP09404	scaffold266:209865-219666(-)	Retrovirus-related Pol polyprotein from transposon 297
AJAP04000	scaffold267:401150-412146(-)	WD repeat-containing protein 16
AJAP02965	scaffold268:524588-537356(-)	Fibroblast growth factor receptor-like 1
AJAP08459	scaffold27:301311-331405(-)
AJAP07416	scaffold270:197574-228098(-)	Polycystin-2
AJAP00944	scaffold270:228182-247638(-)	Polycystic kidney disease protein 1-like 2
AJAP12203	scaffold270:336823-347367(+)	Testis-specific serine/threonine-protein kinase 1
AJAP02135	scaffold270:70811-74695(-)
AJAP19677	scaffold271:428640-444361(+)	E3 ubiquitin-protein ligase TRAF7
AJAP27851	scaffold271:449012-456045(-)	Alanine--tRNA ligase, cytoplasmic
AJAP10850	scaffold271:77877-126697(-)	Diacylglycerol kinase zeta
AJAP10509	scaffold273:21622-44706(+)	von Willebrand factor D and EGF domain-containing protein
AJAP05396	scaffold274:227267-262908(+)	Clathrin heavy chain 1
AJAP17287	scaffold274:810685-831489(-)	DNA repair protein RAD51 homolog 4
AJAP05321	scaffold275:92118-99811(-)	General transcription factor IIH subunit 3
AJAP20611	scaffold2750:20790-28097(+)	Solute carrier family 22 member 5
AJAP13114	scaffold276:23432-41394(-)	V-type proton ATPase subunit B
AJAP22008	scaffold276:85188-107726(+)	Kinesin-like protein KIF11
AJAP15575	scaffold2769:15131-19321(-)	Uncharacterized protein KIAA0513
AJAP08493	scaffold2771:41326-50906(+)	WD repeat-containing protein 11
AJAP03106	scaffold2781:26587-27971(-)
AJAP02862	scaffold2785:9985-14872(+)
AJAP21860	scaffold2794:3378-15521(-)	Niemann-Pick C1 protein
AJAP26565	scaffold28:429873-566472(+)	GON-4-like protein
AJAP28241	scaffold28:1720651-1730822(-)	3-hydroxybutyrate dehydrogenase type 2
AJAP21965	scaffold28:1733962-1742156(+)	Fatty-acid amide hydrolase 2
AJAP16866	scaffold280:377107-490962(-)
AJAP23086	scaffold280:579542-580411(-)
AJAP27250	scaffold280:603906-609007(+)	Rhabdoid tumor deletion region protein 1
AJAP17681	scaffold280:164580-165170(-)
AJAP05854	scaffold280:185073-204715(+)	Membrane-associated tyrosine- and threonine-specif ic cdc2-inhibitory kinase
AJAP18909	scaffold280:239045-241655(-)
AJAP15251	scaffold281:557260-559638(+)	Metalloproteinase inhibitor 1
AJAP14887	scaffold281:136135-216942(-)	Plexin-A4
AJAP10393	scaffold283:580707-607914(+)	Forkhead box protein N3
AJAP23664	scaffold2830:333-4888(+)	Alkaline phosphatase, tissue-nonspecific isozyme
AJAP11880	scaffold284:303546-333983(-)	GRIP1-associated protein 1
AJAP07454	scaffold288:524445-529843(-)	Leucine-rich repeat-containing protein 58
AJAP18374	scaffold29:248994-264417(-)	Protein dead ringer homolog
AJAP11418	scaffold290:331844-334233(+)
AJAP01544	scaffold290:100586-129643(-)	Alpha-L-fucosidase
AJAP07991	scaffold292:217568-259613(+)
AJAP05760	scaffold292:29563-30279(+)
AJAP16010	scaffold292:30353-31072(+)
AJAP14233	scaffold293:436905-437817(-)	Retrovirus-related Pol polyprotein from transposon 17.6
AJAP22214	scaffold294:251289-259588(-)
AJAP04325	scaffold294:414830-443805(+)	Retinoic acid receptor alpha
AJAP00900	scaffold295:142745-144853(-)
AJAP04099	scaffold296:481318-483876(+)
AJAP18724	scaffold298:385468-385995(+)
AJAP11132	scaffold298:146986-160537(+)
AJAP00943	scaffold2984:698-1528(+)	Uncharacterized protein K02A2.6
AJAP23671	scaffold3:258357-272283(-)	Scavenger receptor class B member 1
AJAP15529	scaffold3:285058-295894(-)	Zinc finger protein 106
AJAP24150	scaffold3:299310-310123(-)
AJAP10948	scaffold3:364678-455768(+)	Synaptosomal-associated protein 25
AJAP21984	scaffold3:37315-67042(+)	L-asparaginase
AJAP17317	scaffold3:1200136-1227760(-)	CDK5 regulatory subunit-associated protein 2
AJAP15269	scaffold3:1299077-1309932(+)
AJAP25001	scaffold3:137479-147518(+)	Integral membrane protein GPR137B
AJAP15221	scaffold30:684348-765209(+)	Serine/threonine-protein phosphatase 4 regulatory subunit 4
AJAP04017	scaffold300:218479-227260(+)	Mitochondrial uncoupling protein 2
AJAP17970	scaffold300:711584-714957(-)
AJAP03556	scaffold301:516789-560438(-)	Sushi, von Willebrand factor type A, EGF and pentr axin domain-containing protein 1
AJAP23801	scaffold301:238315-271595(+)	Protein quaking-A
AJAP06862	scaffold302:575332-581250(+)	Endothelial PAS domain-containing protein 1
AJAP09747	scaffold302:617220-667217(-)	Phosphofurin acidic cluster sorting protein 2
AJAP22665	scaffold303:425844-518241(+)	Triple functional domain protein
AJAP24778	scaffold304:223866-225788(+)	Pro-Pol polyprotein
AJAP15415	scaffold306:451388-454422(+)	Modulator of apoptosis 1
AJAP15675	scaffold307:294164-313023(+)	Solute carrier family 41 member 2
AJAP29162	scaffold308:453189-461174(+)
AJAP08452	scaffold308:465687-467666(+)
AJAP10223	scaffold309:832147-852253(-)
AJAP13960	scaffold31:650530-671608(-)	Nuclear valosin-containing protein-like
AJAP26856	scaffold310:61951-123721(+)	Exportin-4
AJAP14562	scaffold311:485828-512088(-)	Signal transducer and activator of transcription 5A
AJAP03665	scaffold312:910052-929829(-)	Frizzled-7
AJAP23944	scaffold313:240656-251066(-)	Ras-related protein Rab-24
AJAP25196	scaffold313:257045-268210(-)	DDRGK domain-containing protein 1
AJAP26278	scaffold313:34242-40770(+)
AJAP26940	scaffold313:625450-662113(-)	NACHT and WD repeat domain-containing protein 1
AJAP23205	scaffold313:817428-819422(-)
AJAP18308	scaffold314:234907-257646(-)	cAMP and cAMP-inhibited cGMP 3',5'-cyclic phosphodiesterase 10A
AJAP25208	scaffold314:375961-380471(+)	Coiled-coil domain-containing protein 58
AJAP05457	scaffold314:64102-75429(-)	Coiled-coil domain-containing protein 83
AJAP13568	scaffold315:171937-256847(-)	Zinc finger protein 271
AJAP03316	scaffold318:181873-188715(+)
AJAP18785	scaffold32:40188-50940(-)	Proteasome activator complex subunit 3
AJAP03091	scaffold320:476680-513043(-)	Fibrinogen-like protein A
AJAP00279	scaffold321:94568-216356(-)	Tyrosine-protein kinase CSK
AJAP22880	scaffold322:311514-481154(+)	Receptor-type tyrosine-protein phosphatase epsilon
AJAP12822	scaffold322:258904-262055(+)	Zinc finger protein 862
AJAP28685	scaffold323:539621-546756(+)	Solute carrier family 35 member F5
AJAP16107	scaffold326:261834-271093(-)	Uncharacterized aminotransferase C660.12c
AJAP26906	scaffold3268:962-4926(+)
AJAP06071	scaffold33:26929-81672(+)	Calcium/calmodulin-dependent protein kinase type IV
AJAP19562	scaffold33:300566-304286(-)	Transmembrane 6 superfamily member 1
AJAP06854	scaffold33:568499-582294(-)	Tyrosine-protein kinase CSK
AJAP07469	scaffold33:220813-268312(+)	Proprotein convertase subtilisin/kexin type 5
AJAP11420	scaffold3306:818-2834(+)	Lysosomal aspartic protease
AJAP16410	scaffold331:280862-296631(-)	Solute carrier family 28 member 3
AJAP29902	scaffold331:617170-628014(-)	Negative elongation factor E
AJAP23678	scaffold333:335532-354665(+)
AJAP00897	scaffold334:406935-429666(+)	Roundabout homolog 2
AJAP06125	scaffold336:370886-374212(+)	17-beta-hydroxysteroid dehydrogenase 13
AJAP16275	scaffold336:379084-382845(-)
AJAP15847	scaffold336:69770-77890(-)	Alpha-N-acetylgalactosaminide alpha-2,6-sialyltransferase 3
AJAP20052	scaffold337:364075-399853(-)	A-kinase anchor protein 13
AJAP15065	scaffold337:916946-940679(-)	Protein QN1 homolog
AJAP03239	scaffold34:563676-615526(-)	Roundabout homolog 3
AJAP14449	scaffold34:924746-947001(-)	Integrin beta-1
AJAP20508	scaffold340:94004-102286(-)	Choline-phosphate cytidylyltransferase B
AJAP09775	scaffold340:112011-145381(+)	DNA polymerase alpha catalytic subunit
AJAP24417	scaffold343:840250-862456(+)	Putative ankyrin repeat protein RF_0381
AJAP18040	scaffold343:865905-881682(-)	Cleavage and polyadenylation specificity factor su bunit 2
AJAP08816	scaffold343:902194-915815(+)	Gamma-glutamyltranspeptidase 1
AJAP09901	scaffold345:89726-107773(+)	Poly [ADP-ribose] polymerase 4
AJAP01872	scaffold345:253487-266812(-)	Peroxisomal targeting signal 2 receptor
AJAP23179	scaffold345:348186-355955(-)	Eukaryotic translation initiation factor 2 subunit 3
AJAP05346	scaffold345:365569-370116(+)	Deleted in malignant brain tumors 1 protein
AJAP18595	scaffold347:564980-582920(+)	Serine/threonine-protein kinase Nek4
AJAP07204	scaffold347:866096-870094(-)
AJAP13106	scaffold347:129261-130031(-)
AJAP10115	scaffold349:337539-353064(+)	Protein kinase C-binding protein NELL1
AJAP15142	scaffold35:218662-249480(+)	Switch-associated protein 70
AJAP03863	scaffold35:720796-722118(+)	Craniofacial development protein 2
AJAP14673	scaffold350:321234-357374(+)	Putative oxidoreductase GLYR1
AJAP00083	scaffold350:368380-378826(-)	B(0,+)-type amino acid transporter 1
AJAP15110	scaffold350:685187-697605(-)	Protocadherin Fat 4
AJAP07659	scaffold353:14753-20970(+)	D-3-phosphoglycerate dehydrogenase
AJAP28767	scaffold354:86134-87784(-)
AJAP25612	scaffold354:219808-220461(+)	Retrovirus-related Pol polyprotein from transposon 17.6
AJAP20505	scaffold354:285322-505921(-)	Receptor-type tyrosine-protein phosphatase T
AJAP11592	scaffold355:438392-460562(-)	LIM domain kinase 1
AJAP27537	scaffold355:58089-67171(-)	AP-2 complex subunit alpha-1
AJAP06561	scaffold357:295839-332236(-)	AT-rich interactive domain-containing protein 2
AJAP18442	scaffold357:529807-532174(+)
AJAP29039	scaffold358:471506-518110(-)	Acylamino-acid-releasing enzyme
AJAP15268	scaffold358:527795-546718(+)	Poly [ADP-ribose] polymerase 3
AJAP11375	scaffold358:44388-52460(-)
AJAP23341	scaffold359:461355-476112(+)	Uncharacterized protein C12orf56
AJAP04965	scaffold36:835603-849920(-)
AJAP16003	scaffold36:50591-80090(-)	Death-associated protein kinase 2
AJAP15178	scaffold360:219087-259956(+)	DNA repair and recombination protein RAD54-like
AJAP04272	scaffold360:277869-292723(+)	Hemicentin-1
AJAP01536	scaffold360:294893-300302(-)	Fibrinogen-like protein 1
AJAP03247	scaffold361:281611-297197(+)	Translation initiation factor IF-2, mitochondrial
AJAP20286	scaffold361:310415-320241(+)
AJAP17198	scaffold362:388450-406108(+)
AJAP26884	scaffold363:38278-55109(+)	Putative phospholipase B-like 2
AJAP17240	scaffold364:244054-251709(+)	N-acetyltransferase 9
AJAP19724	scaffold364:258761-272097(-)	Arf-GAP with dual PH domain-containing protein 1
AJAP11357	scaffold365:191835-199654(-)	Transketolase
AJAP19809	scaffold367:220417-272604(+)	Voltage-dependent calcium channel type A subunit alpha-1
AJAP02635	scaffold368:162375-163148(-)
AJAP12095	scaffold369:421760-431861(-)	ATP-binding cassette sub-family C member 8
AJAP18035	scaffold37:716547-732622(+)	Peroxisomal (S)-2-hydroxy-acid oxidase GLO5
AJAP18981	scaffold37:889360-894666(-)	E3 SUMO-protein ligase NSE2
AJAP28040	scaffold370:299832-305144(-)	Phosphatidylinositol N-acetylglucosaminyltransferas e subunit Q
AJAP02267	scaffold370:308118-334530(+)	BTB/POZ domain-containing protein KCTD5
AJAP17431	scaffold370:204109-242936(-)	Dual specificity mitogen-activated protein kinase kinase 4
AJAP25534	scaffold371:332278-370219(-)	von Willebrand factor A domain-containing protein 8
AJAP28182	scaffold373:323566-345478(-)
AJAP05072	scaffold374:27440-60370(-)	Phosducin-like protein
AJAP11355	scaffold374:170341-259667(-)	A disintegrin and metalloproteinase with thrombosp ondin motifs 20
AJAP06025	scaffold375:368484-373377(-)
AJAP12519	scaffold376:344553-356927(-)	Adhesive plaque matrix protein 2
AJAP01370	scaffold376:434389-465983(+)	Mitogen-activated protein kinase-binding protein 1
AJAP11398	scaffold379:40940-60618(-)	Protocadherin Fat 3
AJAP21135	scaffold380:83554-111889(-)	Structural maintenance of chromosomes protein 5
AJAP17319	scaffold381:26507-40312(+)	Krueppel-like factor 5
AJAP00109	scaffold381:92524-109412(-)	Sodium- and chloride-dependent glycine transporter 1
AJAP13350	scaffold382:146820-190418(+)	Basement membrane-specific heparan sulfate proteogl ycan core protein
AJAP08583	scaffold383:320385-366159(+)	Gamma-glutamyltransferase 7
AJAP03782	scaffold384:179633-192494(-)	EGF-like module-containing mucin-like hormone receptor-like 1
AJAP04167	scaffold387:288700-290719(-)
AJAP07006	scaffold392:183799-195029(+)	Peroxisome biogenesis factor 2
AJAP22101	scaffold393:329287-333848(-)	Receptor-type tyrosine-protein phosphatase U
AJAP15964	scaffold394:405559-440051(+)	Equilibrative nucleoside transporter 1
AJAP20975	scaffold395:354930-425012(+)	Transcription factor 7-like 2
AJAP12877	scaffold395:660086-727991(+)	Ankyrin-2
AJAP23725	scaffold395:847621-877004(-)	Protein dachsous
AJAP24501	scaffold396:156557-179376(+)	Ectonucleoside triphosphate diphosphohydrolase 5
AJAP03801	scaffold398:472730-475213(-)	Probable RNA-directed DNA polymerase from transposo n BS
AJAP26406	scaffold399:61648-80032(-)	Uncharacterized protein C14orf166B homolog
AJAP29501	scaffold4:649573-703046(+)	cGMP-inhibited 3',5'-cyclic phosphodiesterase B
AJAP03843	scaffold40:625336-700168(-)	Non-lysosomal glucosylceramidase
AJAP06772	scaffold400:209354-222012(+)	Lissencephaly-1 homolog
AJAP14519	scaffold402:347090-357459(-)	Thiopurine S-methyltransferase
AJAP02987	scaffold404:72876-180627(+)	Transcription factor COE3
AJAP00669	scaffold405:250822-266954(-)	ATP-binding cassette sub-family G member 2
AJAP13798	scaffold405:151158-194380(+)	Cell division cycle and apoptosis regulator protei n 1
AJAP03766	scaffold407:289638-311253(+)	Differentially expressed in FDCP 8 homolog
AJAP17976	scaffold407:419216-429074(+)	Protein phosphatase 1 regulatory subunit 16A
AJAP28660	scaffold407:477393-480836(-)
AJAP01338	scaffold408:227843-255694(-)	Serine/threonine-protein kinase greatwall
AJAP14164	scaffold409:661745-702755(+)	Protein transport protein Sec16A
AJAP12234	scaffold409:186231-296640(+)
AJAP20538	scaffold409:296746-297555(+)
AJAP28448	scaffold41:202659-241019(+)	Breast cancer type 2 susceptibility protein homolo g
AJAP17426	scaffold41:548341-579979(+)	Protein dachsous
AJAP12196	scaffold41:148691-154843(-)	Protein sel-1 homolog 3
AJAP12984	scaffold410:379381-385402(+)	Cdc42 homolog
AJAP04191	scaffold411:815723-854245(-)	Probable E3 ubiquitin-protein ligase IE1
AJAP02451	scaffold414:301007-318383(-)	Disks large-associated protein 5
AJAP27443	scaffold415:102976-134875(-)	Neuron navigator 3
AJAP16745	scaffold415:285835-307655(-)	Peroxisomal biogenesis factor 6
AJAP12187	scaffold416:60055-71869(+)
AJAP23088	scaffold417:312698-318825(+)	Ovochymase-1
AJAP20330	scaffold417:12783-23143(-)	Juxtamembrane domain-associated catenin
AJAP22845	scaffold417:164881-207428(-)	IgGFc-binding protein
AJAP27057	scaffold418:1826-23755(-)	Unconventional myosin-X
AJAP29346	scaffold418:167629-220615(-)	Integrin beta-1
AJAP18497	scaffold419:407777-419024(-)
AJAP02494	scaffold42:245608-268341(-)	Dynamin-like 120 kDa protein, mitochondrial
AJAP09898	scaffold420:211310-213060(+)	Uncharacterized protein K02A2.6
AJAP24394	scaffold420:534591-562742(+)	STE20-related kinase adapter protein alpha
AJAP05357	scaffold420:890044-896738(-)	Cathepsin L
AJAP24318	scaffold421:731196-743937(-)	WD repeat-containing protein 55
AJAP16437	scaffold424:492449-513034(-)	SAM domain and HD domain-containing protein 1
AJAP10882	scaffold425:354518-367201(+)	Myc box-dependent-interacting protein 1
AJAP27432	scaffold426:272-3262(-)
AJAP22333	scaffold427:1218-74597(+)	Kielin/chordin-like protein
AJAP10169	scaffold428:122880-139353(-)	Thyroid adenoma-associated protein homolog
AJAP07281	scaffold428:352544-367808(-)	UTP--glucose-1-phosphate uridylyltransferase
AJAP26383	scaffold428:390701-428004(+)	Echinoderm microtubule-associated protein-like 6
AJAP08791	scaffold429:302321-321403(+)	Wiskott-Aldrich syndrome protein family member 3
AJAP27586	scaffold429:94618-116768(+)	APOBEC1 complementation factor
AJAP25303	scaffold43:258039-261544(+)	Nuclear factor related to kappa-B-binding protein
AJAP08567	scaffold43:840894-853135(-)
AJAP09783	scaffold435:129540-131354(-)	Retrovirus-related Pol polyprotein from transposon 17.6
AJAP06018	scaffold435:132904-133647(-)
AJAP20545	scaffold435:198655-200773(+)	PiggyBac transposable element-derived protein 4
AJAP16766	scaffold435:365753-378248(-)	Rho GTPase-activating protein 39
AJAP11475	scaffold435:1044782-1103923(-)	Aromatic-L-amino-acid decarboxylase
AJAP01978	scaffold436:497385-498212(+)
AJAP13780	scaffold437:401149-427606(-)	Solute carrier family 12 member 8
AJAP28506	scaffold437:101173-149525(-)	Gamma-tubulin complex component 5
AJAP10517	scaffold439:55271-163167(-)	Interleukin enhancer-binding factor 2 homolog
AJAP01979	scaffold44:1930718-1932620(+)	Peptidoglycan-recognition protein SB1
AJAP17025	scaffold44:792712-798929(-)	Guanylate kinase
AJAP01294	scaffold44:1542502-1546302(-)	Probable ATP-dependent RNA helicase DDX28
AJAP23029	scaffold441:610589-656578(+)	ETS translocation variant 5
AJAP01582	scaffold441:888330-920357(-)
AJAP08405	scaffold441:945239-955479(-)	T-complex protein 1 subunit epsilon
AJAP21314	scaffold442:310321-313653(+)	Death-associated protein kinase dapk-1
AJAP12371	scaffold442:368327-528093(+)	Low-density lipoprotein receptor-related protein 2
AJAP13141	scaffold442:624453-649682(+)	Feline leukemia virus subgroup C receptor-related protein 2
AJAP25971	scaffold443:394275-395779(-)
AJAP19274	scaffold444:124165-138135(-)	mRNA-capping enzyme
AJAP07324	scaffold448:179000-184582(-)	THUMP domain-containing protein 1
AJAP09715	scaffold449:46294-74929(-)	Nuclear pore complex protein Nup133
AJAP13319	scaffold45:269615-278909(+)	Ubiquitin carboxyl-terminal hydrolase 24
AJAP13006	scaffold450:248044-257484(-)	Prolyl 3-hydroxylase 2
AJAP10735	scaffold451:69142-131634(-)	Exosome complex exonuclease RRP44
AJAP25489	scaffold451:465149-478749(-)	Protein SDA1 homolog
AJAP07894	scaffold451:754605-766180(-)	Williams-Beuren syndrome chromosomal region 27 protein
AJAP29910	scaffold451:774543-784691(-)	Carbonic anhydrase 2
AJAP09069	scaffold452:402745-425793(+)
AJAP06246	scaffold455:229036-293749(+)	U3 small nucleolar RNA-associated protein 6 homolog
AJAP07614	scaffold456:325892-326821(-)
AJAP12916	scaffold460:902-68411(-)	Gamma-aminobutyric acid type B receptor subunit 1
AJAP08095	scaffold460:163918-165074(-)
AJAP13036	scaffold461:127846-148292(-)	Integrin beta-1
AJAP22651	scaffold462:689664-690578(+)	Retrovirus-related Pol polyprotein from transposon 17.6
AJAP02435	scaffold463:250142-259682(+)	BAI1-associated protein 3
AJAP13606	scaffold464:7554-15869(-)	Casein kinase I isoform alpha
AJAP04669	scaffold465:833-12209(+)	Tyrosine-protein kinase BTK
AJAP12335	scaffold465:55890-57730(+)	Methylthioribose-1-phosphate isomerase
AJAP12072	scaffold466:290589-294234(+)	SH3 domain-binding protein 5-like
AJAP20222	scaffold466:295242-297223(+)
AJAP16845	scaffold466:305965-362754(-)	Segment polarity protein dishevelled homolog DVL-3
AJAP10715	scaffold466:153649-161669(-)	26S protease regulatory subunit 7
AJAP13003	scaffold469:49910-55303(+)	Uncharacterized protein MJ0044
AJAP06310	scaffold469:57261-67558(+)	Transmembrane 7 superfamily member 3
AJAP03795	scaffold47:742066-742698(-)
AJAP27077	scaffold47:1023171-1039576(-)	Receptor-interacting serine/threonine-protein kina se 1
AJAP22920	scaffold471:465887-468559(+)	Probable RNA-directed DNA polymerase from transposo n BS
AJAP17831	scaffold472:126148-129670(+)	Protein-lysine methyltransferase METTL21D
AJAP09920	scaffold473:601972-614500(+)	Heparin sulfate O-sulfotransferase
AJAP20708	scaffold473:112121-131461(+)	Selenium-binding protein 1-B
AJAP09221	scaffold476:283165-293483(+)	D-aspartate oxidase
AJAP11482	scaffold477:155156-235354(-)	Reversion-inducing cysteine-rich protein with Kazal motifs
AJAP18889	scaffold477:49474-57369(-)	Tyrosine-protein kinase transmembrane receptor Ror
AJAP12319	scaffold480:209987-231531(-)	Folliculin-interacting protein 1
AJAP16670	scaffold481:29602-42693(-)	Axin interactor, dorsalization-associated protein
AJAP18941	scaffold483:394997-406541(+)	Cathepsin D
AJAP09490	scaffold485:370263-390324(+)	WD repeat-containing protein 52
AJAP16799	scaffold485:88751-97808(+)	Ral guanine nucleotide dissociation stimulator-like 1
AJAP24673	scaffold486:341729-426133(-)	G-protein-signaling modulator 1
AJAP20984	scaffold487:306091-355299(-)	Dual 3',5'-cyclic-AMP and -GMP phosphodiesterase 1 1
AJAP16583	scaffold488:19510-72355(-)
AJAP18617	scaffold488:651278-652068(+)
AJAP05263	scaffold490:60677-70902(-)	28S ribosomal protein S29, mitochondrial
AJAP22493	scaffold491:217948-236317(+)	Putative inactive maltase-glucoamylase-like protei n LOC93432
AJAP28999	scaffold492:129992-189902(-)	Synaptonemal complex protein 2
AJAP12686	scaffold494:43443-48703(-)	Poly [ADP-ribose] polymerase 1
AJAP10829	scaffold494:112372-127404(-)	Annexin A13
AJAP23830	scaffold496:43553-71180(+)	Contactin-5
AJAP19345	scaffold496:186312-252395(+)	Deleted in malignant brain tumors 1 protein
AJAP01287	scaffold497:137118-140351(+)	Angiotensin-converting enzyme
AJAP28569	scaffold497:359979-360536(-)	Probable serine/threonine-protein kinase fnkE
AJAP07789	scaffold499:36475-62810(-)	Glutamate--cysteine ligase regulatory subunit
AJAP24814	scaffold5:490974-501628(+)	G patch domain and KOW motifs-containing protein
AJAP26497	scaffold5:541575-560874(-)
AJAP09260	scaffold5:977732-992689(+)	CpG-binding protein
AJAP23565	scaffold50:679304-694190(-)	PTB domain-containing engulfment adapter protein 1
AJAP09705	scaffold500:5911-50445(-)
AJAP26871	scaffold501:11799-14866(-)	Clarin-3
AJAP02004	scaffold501:31641-51801(+)	Bromodomain-containing protein 8
AJAP17558	scaffold502:81813-144298(+)	Plexin-A4
AJAP09913	scaffold504:96837-116822(-)	V-type proton ATPase catalytic subunit A
AJAP15987	scaffold507:329208-331407(-)	Probable RNA-directed DNA polymerase from transposo n X-element
AJAP16440	scaffold51:868646-947320(-)
AJAP04075	scaffold51:92902-98588(+)	Cytochrome P450 2D27
AJAP28084	scaffold510:93806-99395(+)	Iron-sulfur cluster co-chaperone protein HscB, mitochondrial
AJAP06109	scaffold512:280784-329742(+)	Filamin-B
AJAP09520	scaffold516:48836-55904(+)	Glucose-repressible alcohol dehydrogenase transcriptional effector
AJAP14684	scaffold518:213495-255740(-)	Ubiquitin carboxyl-terminal hydrolase CYLD
AJAP06943	scaffold521:11443-261659(+)	CUB and sushi domain-containing protein 3
AJAP27688	scaffold523:308492-309777(+)
AJAP13483	scaffold524:47383-50753(+)	E3 ubiquitin-protein ligase RNF220
AJAP26444	scaffold526:63759-72035(+)	Fibropellin-1
AJAP11987	scaffold53:168555-177238(-)	Netrin receptor UNC5C
AJAP01059	scaffold530:99978-235062(+)	Amyloid beta A4 precursor protein-binding family A member 1
AJAP08106	scaffold530:266228-272213(-)	IQ domain-containing protein H
AJAP02509	scaffold531:481930-491575(+)
AJAP25828	scaffold531:210003-222746(-)	Acyl-coenzyme A thioesterase 9, mitochondrial
AJAP00690	scaffold531:237786-239269(+)
AJAP12688	scaffold532:358802-359347(-)
AJAP19417	scaffold533:395960-504082(-)	Receptor-type tyrosine-protein phosphatase mu
AJAP02601	scaffold534:427776-449657(+)	Phosphoribosylformylglycinamidine synthase
AJAP29081	scaffold534:530503-541976(-)	PAB-dependent poly(A)-specific ribonuclease subunit 3
AJAP10815	scaffold537:132747-135209(+)	Fibrinogen C domain-containing protein 1
AJAP03050	scaffold538:293900-334813(+)
AJAP25758	scaffold538:374519-390462(+)	Nuclear pore glycoprotein p62
AJAP11717	scaffold538:624185-624811(-)	Modulator of apoptosis 1
AJAP10367	scaffold54:383751-431164(-)	Tyrosine-protein kinase Tec
AJAP18071	scaffold54:128757-139713(-)	Fumarylacetoacetase
AJAP02774	scaffold540:126771-129770(-)	Dual oxidase 2
AJAP18996	scaffold543:126286-146767(+)	Low-density lipoprotein receptor-related protein 6
AJAP10183	scaffold546:28413-49803(+)
AJAP22284	scaffold547:318940-332542(+)	Protein NLRC5
AJAP12206	scaffold549:313273-389030(+)	RNA-binding motif, single-stranded-interacting protein 1
AJAP15294	scaffold55:192322-217972(+)	Calcium-transporting ATPase type 2C member 1
AJAP08083	scaffold55:1248143-1261959(-)	Short-chain dehydrogenase/reductase family 42E mem ber 1
AJAP01443	scaffold551:19263-34894(+)	Ran-binding protein 3
AJAP02120	scaffold552:169348-179495(+)
AJAP21158	scaffold552:92850-118084(-)
AJAP14877	scaffold552:142884-150263(+)
AJAP04500	scaffold552:157434-158093(-)
AJAP18949	scaffold554:244718-277984(-)	Glypican-5
AJAP22077	scaffold555:86692-100042(-)	TNF receptor-associated factor 6
AJAP26671	scaffold557:144016-146613(+)	Retrotransposable element Tf2 155 kDa protein type 1
AJAP11918	scaffold56:530208-546162(+)	UHRF1-binding protein 1
AJAP22518	scaffold560:250654-260391(+)	Matrix metalloproteinase-19
AJAP00275	scaffold562:244761-265465(+)	Leucine-rich repeat serine/threonine-protein kinase 1
AJAP29318	scaffold563:182132-212399(+)	5-oxoprolinase
AJAP02728	scaffold563:272309-297283(-)	Glucose-6-phosphate isomerase
AJAP14925	scaffold563:66734-76533(+)	Dehydrogenase/reductase SDR family member 4
AJAP28451	scaffold565:1574-4292(-)
AJAP11905	scaffold57:63957-126715(+)	Macrophage receptor MARCO
AJAP03877	scaffold570:52718-56877(+)
AJAP29740	scaffold570:56910-77237(+)
AJAP19416	scaffold573:151808-190828(-)	Tyrosine-protein phosphatase non-receptor type 22
AJAP15072	scaffold574:148-73649(-)	Alpha-1,3-mannosyl-glycoprotein 4-beta-N-acetylglucosaminyltransferase B
AJAP08059	scaffold575:374404-379016(-)
AJAP16050	scaffold575:602817-605889(-)	Fibrinogen-like protein A
AJAP26748	scaffold575:191069-203331(+)	Myotubularin-related protein 5
AJAP01700	scaffold576:209997-210827(-)	Pro-Pol polyprotein
AJAP15827	scaffold576:88878-90158(+)
AJAP05718	scaffold577:645432-663313(-)	Sorting nexin-17
AJAP13305	scaffold578:4040-41381(+)
AJAP28594	scaffold579:51182-71483(+)	E3 ubiquitin-protein ligase ARIH2
AJAP11685	scaffold579:625791-637755(-)	Quinone oxidoreductase-like protein 2 homolog
AJAP09976	scaffold579:153417-170904(-)	TBC1 domain family member 30
AJAP15653	scaffold58:50390-52789(+)	WD40 repeat-containing protein SMU1
AJAP03519	scaffold581:207681-262284(+)	Fibropellin-1
AJAP01874	scaffold582:15192-28116(-)	Filamin-C
AJAP18604	scaffold582:124576-146237(+)	MutS protein homolog 4
AJAP10039	scaffold585:68367-100622(+)	E3 ubiquitin-protein ligase RNF13
AJAP16060	scaffold59:289329-291433(+)
AJAP12326	scaffold59:302594-308926(+)	Probable G-protein coupled receptor 112
AJAP07415	scaffold59:330815-335076(-)
AJAP14732	scaffold59:48904-50589(-)
AJAP08420	scaffold595:413273-474362(-)	Low-density lipoprotein receptor-related protein 1
AJAP28286	scaffold596:223861-261520(-)	Small G protein signaling modulator 3 homolog
AJAP13070	scaffold597:235712-293933(-)	Protein sidekick-1
AJAP18720	scaffold599:154610-187303(-)	Spermatogenesis-defective protein 39 homolog
AJAP19871	scaffold6:1600372-1643626(-)	Mitogen-activated protein kinase kinase kinase kina se 2
AJAP26632	scaffold6:2108647-2152016(-)	Microphthalmia-associated transcription factor
AJAP11154	scaffold6:2348437-2429357(+)	1-phosphatidylinositol 4,5-bisphosphate phosphodiesterase gamma-1
AJAP02798	scaffold60:777636-778361(+)	Protein unc-13 homolog C
AJAP12531	scaffold601:144237-144830(+)
AJAP02671	scaffold602:374950-421593(+)
AJAP01084	scaffold603:72604-124067(+)	Band 4.1-like protein 3
AJAP27297	scaffold605:203839-210222(+)	Rab11 family-interacting protein 1
AJAP19050	scaffold609:16228-30179(-)	WD repeat-containing protein 76
AJAP22590	scaffold609:249463-253800(+)
AJAP08982	scaffold609:476784-496271(-)
AJAP29869	scaffold609:506766-511615(-)	NACHT, LRR and PYD domains-containing protein 10
AJAP20101	scaffold61:580540-617628(-)	Signal peptide peptidase-like 3
AJAP27656	scaffold61:703112-714545(+)	Hepatocyte nuclear factor 1-beta
AJAP04208	scaffold610:720133-721573(-)
AJAP23744	scaffold611:29668-30941(+)	Solute carrier family 22 member 5
AJAP07532	scaffold611:458614-464130(-)	Alanine aminotransferase 2-like
AJAP03965	scaffold612:105711-124062(+)	Forkhead box protein O1
AJAP13190	scaffold613:359476-390720(+)	Adenylate cyclase type 2
AJAP14092	scaffold614:256596-260185(-)	Retrovirus-related Pol polyprotein from transposon 17.6
AJAP19951	scaffold615:324054-374728(-)	SH3 and multiple ankyrin repeat domains protein 3
AJAP21141	scaffold616:239541-279846(-)	Disintegrin and metalloproteinase domain-containin g protein 12
AJAP08321	scaffold617:245172-251603(-)
AJAP18772	scaffold617:278122-284223(+)
AJAP10893	scaffold618:172554-177979(+)	Poly(U)-specific endoribonuclease
AJAP20930	scaffold618:207332-283533(+)	Laminin subunit alpha-2
AJAP10656	scaffold62:785916-788307(+)	Retrovirus-related Pol polyprotein from transposon 297
AJAP03330	scaffold62:160235-172577(+)	A disintegrin and metalloproteinase with thrombospondin motifs 18
AJAP02843	scaffold620:290963-294446(-)	Inosine-5'-monophosphate dehydrogenase 2
AJAP06984	scaffold620:348467-352590(+)
AJAP27823	scaffold620:165649-196007(+)	Receptor-type tyrosine-protein phosphatase kappa
AJAP27943	scaffold622:373120-387172(-)
AJAP26850	scaffold622:412215-419268(+)
AJAP23534	scaffold622:138688-176519(-)	WD repeat-containing protein 87
AJAP16613	scaffold623:538770-579866(-)	Formin-like protein 1
AJAP07369	scaffold624:108611-115304(-)
AJAP25136	scaffold627:200311-207492(+)	DNA-directed RNA polymerase III subunit RPC2
AJAP12798	scaffold628:146012-165585(+)	Ribosome biogenesis protein BMS1 homolog
AJAP20665	scaffold633:40958-43406(-)
AJAP03720	scaffold633:198455-248283(+)	AP-3 complex subunit delta-1
AJAP15119	scaffold636:259555-275284(+)	E3 ubiquitin-protein ligase MIB1
AJAP21422	scaffold637:66051-78518(+)	Cadherin-23
AJAP19160	scaffold639:205459-228683(+)	Poly(A)-specific ribonuclease PARN
AJAP23543	scaffold64:285223-314200(-)	Iron/zinc purple acid phosphatase-like protein
AJAP26534	scaffold640:217217-220394(-)	Transcription initiation factor TFIID subunit 9
AJAP05155	scaffold640:230377-239771(-)
AJAP19465	scaffold641:167553-177235(-)
AJAP19065	scaffold642:292290-298511(+)	Stearoyl-CoA desaturase 5
AJAP00122	scaffold642:98322-124171(+)
AJAP09373	scaffold643:101170-132734(-)	Farnesyl pyrophosphate synthase
AJAP20685	scaffold643:140567-164450(+)
AJAP09975	scaffold644:196222-208420(+)	Sodium-dependent phosphate transport protein 2B
AJAP00194	scaffold647:38786-58658(-)	Protein turtle homolog B
AJAP17362	scaffold649:158997-180924(-)	Ficolin-1
AJAP12197	scaffold65:574985-585608(+)	CAAX prenyl protease 1 homolog
AJAP26649	scaffold652:200576-212011(-)	EF-hand domain-containing protein D2
AJAP17917	scaffold653:369589-372225(-)	Probable RNA-directed DNA polymerase from transposo n BS
AJAP25631	scaffold655:868622-932554(+)	Receptor-type tyrosine-protein phosphatase mu
AJAP04348	scaffold657:273267-277242(+)
AJAP20268	scaffold657:326028-329620(+)	Retrovirus-related Pol polyprotein from transposon 17.6
AJAP23152	scaffold658:44653-139918(-)	Fibrinogen-like protein A
AJAP28712	scaffold66:283169-327400(-)	Serine/threonine-protein kinase WNK3
AJAP00199	scaffold662:300599-301647(+)	Putative defense protein 3
AJAP26461	scaffold662:867707-878423(+)	Serine/threonine-protein kinase 36
AJAP08289	scaffold663:201928-216059(+)	Neurogenic locus notch homolog protein 4
AJAP07031	scaffold664:2699-34926(-)	Proline dehydrogenase 1, mitochondrial
AJAP27599	scaffold665:266398-269886(+)	RING finger protein 32
AJAP08507	scaffold665:99172-117359(-)	F-box/LRR-repeat protein 4
AJAP25827	scaffold665:254784-265400(+)	RING finger protein 32
AJAP11278	scaffold668:282790-303174(+)	PMS1 protein homolog 1
AJAP05609	scaffold669:115480-116484(-)
AJAP04907	scaffold67:187471-193492(-)	Protein HIRA
AJAP18507	scaffold67:271286-283730(+)
AJAP08819	scaffold67:805340-820891(-)	Ficolin-1
AJAP23334	scaffold67:125174-146278(-)	Cell division control protein 45 homolog
AJAP24749	scaffold670:360393-381298(+)	Coiled-coil domain-containing protein 150
AJAP11825	scaffold670:182879-203769(-)	Protein smg8
AJAP13276	scaffold671:9474-31122(-)	FK506-binding protein 4
AJAP14405	scaffold671:36580-44772(+)	High mobility group protein 20A
AJAP06038	scaffold671:405121-424386(-)	Vacuolar protein sorting-associated protein 16 homolog
AJAP04659	scaffold672:97229-109025(+)	DNA polymerase alpha subunit B
AJAP06370	scaffold674:147651-168941(-)	Multiple epidermal growth factor-like domains prot ein 11
AJAP27732	scaffold674:575165-577309(+)
AJAP19004	scaffold677:218050-232078(-)	Coiled-coil-helix-coiled-coil-helix domain-contain ing protein 1
AJAP26960	scaffold679:106053-133748(-)
AJAP29152	scaffold68:212142-234533(+)	Dihydrolipoyllysine-residue succinyltransferase component of 2-oxoglutarate dehydrogenase complex, mitochondrial
AJAP17587	scaffold685:366686-384664(-)	Integral membrane protein GPR155
AJAP10121	scaffold687:478533-513519(-)	Globin-1
AJAP04705	scaffold688:188867-197265(-)	Golgi-associated plant pathogenesis-related protei n 1
AJAP26302	scaffold688:217339-227512(+)	Plancitoxin-1
AJAP15763	scaffold689:29463-141547(-)
AJAP17500	scaffold69:202798-205791(-)	Fibrinogen-like protein A
AJAP10955	scaffold693:113938-134166(+)	Neuronal acetylcholine receptor subunit alpha-9
AJAP14845	scaffold694:215209-251117(+)	DNA polymerase delta catalytic subunit
AJAP11582	scaffold697:144386-299019(+)	Fibropellin-3
AJAP11374	scaffold698:191557-198747(+)
AJAP29675	scaffold699:179814-188541(+)	[3-methyl-2-oxobutanoate dehydrogenase [lipoamide]] kinase, mitochondrial
AJAP07372	scaffold7:103919-105958(+)
AJAP14368	scaffold7:377145-485476(-)	TALPID3 protein
AJAP25823	scaffold7:707060-790080(-)	Serine/threonine-protein kinase MRCK alpha
AJAP23591	scaffold7:1370913-1394930(-)	Acyl-CoA dehydrogenase family member 11
AJAP17888	scaffold700:178530-185018(+)
AJAP00073	scaffold705:116181-125423(-)	ATP-binding cassette sub-family C member 8
AJAP00969	scaffold708:55657-70063(+)	tRNA modification GTPase GTPBP3, mitochondrial
AJAP13252	scaffold710:8601-16183(+)	Zinc finger CCCH domain-containing protein 13
AJAP13848	scaffold710:71443-73193(+)
AJAP22615	scaffold713:77369-225648(-)	Speract receptor
AJAP03823	scaffold714:1117-14867(+)	Fanconi anemia group D2 protein
AJAP17684	scaffold714:39569-49267(-)	Alpha-aminoadipic semialdehyde synthase, mitochondrial
AJAP21146	scaffold716:107751-142769(-)	Uncharacterized protein KIAA0556
AJAP01737	scaffold716:279344-279910(-)
AJAP27307	scaffold716:280299-280805(-)
AJAP21384	scaffold716:280953-281582(-)
AJAP02994	scaffold716:39745-43119(+)
AJAP26853	scaffold719:112454-121054(-)	GTP-binding protein 8
AJAP14283	scaffold720:803109-804507(-)
AJAP15439	scaffold721:503-4570(+)
AJAP19586	scaffold721:166130-168796(+)
AJAP00640	scaffold724:298342-346052(+)	FERM domain-containing protein 4A
AJAP19228	scaffold726:181581-182840(+)
AJAP02630	scaffold727:50754-93023(+)	Structural maintenance of chromosomes flexible hin ge domain-containing protein 1
AJAP20591	scaffold729:556875-559966(-)
AJAP08594	scaffold73:221085-251830(-)	SH2B adapter protein 2
AJAP21922	scaffold73:313885-333003(-)	Synergin gamma
AJAP10896	scaffold73:778326-781012(-)
AJAP14278	scaffold73:41375-55239(+)	Uncharacterized protein C14orf166B homolog
AJAP04709	scaffold73:58756-59983(+)
AJAP14108	scaffold730:18037-30832(-)	Coiled-coil domain-containing protein 130
AJAP29422	scaffold731:102612-110071(-)	CD97 antigen
AJAP09502	scaffold732:137235-249123(-)	Polypyrimidine tract-binding protein 3
AJAP02791	scaffold733:94029-99058(-)
AJAP10640	scaffold74:15557-30242(+)	A disintegrin and metalloproteinase with thrombospo ndin motifs 6
AJAP24944	scaffold74:780269-788733(+)	Delta(24)-sterol reductase
AJAP16575	scaffold74:1127385-1139980(+)	Succinyl-CoA:3-ketoacid coenzyme A transferase 1, mitochondrial
AJAP04015	scaffold74:1315484-1352203(-)	HEAT repeat-containing protein 1
AJAP12057	scaffold743:169405-172877(-)	Tryptophan 2,3-dioxygenase
AJAP15293	scaffold743:294451-305255(-)	Cathepsin O
AJAP08951	scaffold745:161803-173299(+)	Neurogenic locus Notch protein
AJAP14152	scaffold748:317770-356589(-)	Tyrosine-protein kinase Yes
AJAP18722	scaffold749:84905-93589(-)	Prostaglandin reductase 2
AJAP07124	scaffold750:312832-337788(+)	Inactive pancreatic lipase-related protein 1
AJAP20088	scaffold751:64915-107098(+)	Enteropeptidase
AJAP01181	scaffold752:14937-15674(-)	Retrovirus-related Pol polyprotein from transposon 17.6
AJAP28382	scaffold752:252857-253612(-)	Retrovirus-related Pol polyprotein from transposon 297
AJAP04880	scaffold754:209936-224427(-)	Coiled-coil domain-containing protein 6
AJAP20630	scaffold755:351801-364729(-)	26S proteasome non-ATPase regulatory subunit 11A
AJAP02266	scaffold756:73770-161246(-)	tRNA (cytosine(38)-C(5))-methyltransferase
AJAP06390	scaffold757:269175-289773(+)	Nibrin
AJAP22387	scaffold757:191785-199370(+)
AJAP20873	scaffold759:67691-251885(-)	DNA-directed RNA polymerase III subunit RPC2
AJAP26072	scaffold76:492639-500468(+)	Leucine carboxyl methyltransferase 1
AJAP27854	scaffold76:647359-655393(+)
AJAP10709	scaffold760:171508-181543(+)	Glycogen synthase kinase-3 beta
AJAP26588	scaffold762:192947-212114(-)	Peroxisomal acyl-coenzyme A oxidase 1
AJAP09822	scaffold763:142459-173783(+)	Cytosolic carboxypeptidase 2
AJAP25724	scaffold763:270243-283929(+)	Sulfatase-modifying factor 1
AJAP19710	scaffold764:151192-160961(-)	Membralin
AJAP15266	scaffold765:415505-521830(+)	Eukaryotic translation initiation factor 2-alpha k inase 4
AJAP26993	scaffold769:251323-254165(-)	ATP-dependent DNA helicase RecQ
AJAP16640	scaffold769:313031-321060(-)	Probable thiopurine S-methyltransferase
AJAP17033	scaffold769:341394-414315(+)	Extracellular serine proteinase
AJAP03995	scaffold769:564519-566485(+)
AJAP11062	scaffold772:390826-468338(+)	Carboxypeptidase D
AJAP20536	scaffold774:172519-181872(+)	Solute carrier family 22 member 13
AJAP23078	scaffold78:365424-386235(-)	Rapamycin-insensitive companion of mTOR
AJAP21844	scaffold78:166495-188816(+)	Cytosolic carboxypeptidase 6
AJAP24171	scaffold780:329599-350377(+)	DNA repair protein RAD51 homolog 4
AJAP12167	scaffold780:398661-399437(+)
AJAP19111	scaffold781:196555-214674(+)	BAI1-associated protein 3
AJAP07332	scaffold781:18485-38463(+)	Guanine nucleotide-binding protein subunit alpha-1 3
AJAP15214	scaffold784:209967-286615(+)	Arf-GAP with Rho-GAP domain, ANK repeat and PH domain-containing protein 1
AJAP22100	scaffold786:194435-196395(-)	Retrovirus-related Pol polyprotein from transposon 412
AJAP14853	scaffold787:114619-125207(-)	Sterol-4-alpha-carboxylate 3-dehydrogenase, decarboxylating
AJAP11931	scaffold79:292947-316777(-)	Cubilin
AJAP19687	scaffold79:145685-166506(-)	Mitogen-activated protein kinase kinase kinase 2
AJAP20891	scaffold797:35720-45247(+)	Probable U3 small nucleolar RNA-associated protein 11
AJAP19396	scaffold8:408316-429481(+)	RNA pseudouridylate synthase domain-containing protein 2
AJAP10285	scaffold80:162226-168190(+)	Apoptosis-inducing factor 2
AJAP27144	scaffold80:474924-488362(-)	Ubiquitin-associated domain-containing protein 2
AJAP19904	scaffold80:521362-571017(-)	Lysine-specific demethylase 6A
AJAP10025	scaffold80:87241-96167(+)	IgGFc-binding protein
AJAP01839	scaffold80:100469-119347(+)	IgGFc-binding protein
AJAP19857	scaffold801:283662-285035(-)
AJAP14127	scaffold803:406242-406853(-)	Putative uncharacterized transposon-derived protein F52C9.6
AJAP25571	scaffold803:153578-165993(-)	Inositol-trisphosphate 3-kinase B
AJAP13736	scaffold804:256129-265463(-)	Phospholipase B1, membrane-associated
AJAP22452	scaffold806:271286-278630(-)
AJAP02406	scaffold807:130415-133649(-)
AJAP25865	scaffold807:135404-138955(-)
AJAP00606	scaffold81:1351718-1362135(+)	CTD small phosphatase-like protein
AJAP29808	scaffold810:231066-282801(+)	Low-density lipoprotein receptor-related protein 2
AJAP16943	scaffold813:158974-230249(-)	Androglobin
AJAP15288	scaffold815:96832-101250(+)
AJAP24833	scaffold815:110549-121281(-)	RNA pseudouridylate synthase domain-containing protein 3
AJAP15986	scaffold815:336211-354391(+)	Interferon-induced helicase C domain-containing protein 1
AJAP00504	scaffold816:142167-166276(-)	Myosin-IIIb
AJAP22005	scaffold818:57872-60643(+)	General transcription factor 3C polypeptide 3
AJAP08417	scaffold82:319392-335307(-)	Serine/threonine-protein kinase 31
AJAP01838	scaffold82:339377-344208(+)
AJAP22115	scaffold82:82172-89878(+)
AJAP16058	scaffold827:129784-194021(-)	Alpha-1,6-mannosylglycoprotein 6-beta-N-acetylglucosaminyltransferase A
AJAP21847	scaffold828:198162-204917(-)
AJAP18988	scaffold83:859176-868895(+)	ADIPOR-like receptor CG5315
AJAP08876	scaffold830:401637-430404(+)	Sushi, von Willebrand factor type A, EGF and pentr axin domain-containing protein 1
AJAP28617	scaffold834:194155-204092(+)	Mitochondrial import inner membrane translocase subunit TIM44
AJAP27539	scaffold840:158583-177964(+)	Disintegrin and metalloproteinase domain-containin g protein 12
AJAP23225	scaffold841:120859-133928(+)	Acetylcholinesterase
AJAP16117	scaffold841:165547-234077(+)	Immunoglobulin superfamily DCC subclass member 3
AJAP18004	scaffold841:26943-29724(+)	Fibropellin-1
AJAP01888	scaffold842:187878-195247(+)
AJAP06338	scaffold843:173623-181999(-)	Abnormal spindle-like microcephaly-associated prote in homolog
AJAP24980	scaffold844:370906-391805(+)	Sodium/hydrogen exchanger 3
AJAP24726	scaffold846:306764-342404(+)	Proprotein convertase subtilisin/kexin type 7
AJAP11760	scaffold846:430667-441018(+)	Cell division cycle-associated 7-like protein
AJAP22185	scaffold849:82867-101155(-)	Transcription activator BRG1
AJAP15147	scaffold85:979456-983039(+)
AJAP11073	scaffold850:25739-28529(-)
AJAP20896	scaffold851:72763-157384(+)	P2X purinoceptor 4
AJAP00841	scaffold854:208126-215355(-)	Ribonuclease P protein subunit p30
AJAP24892	scaffold855:263169-263780(+)
AJAP02817	scaffold855:268347-269434(+)
AJAP14546	scaffold855:118870-119613(+)	Putative uncharacterized transposon-derived protein ZK1236.4
AJAP24745	scaffold857:10631-27776(-)	Tetraspanin-6
AJAP25587	scaffold857:104429-121313(+)	Fatty acyl-CoA reductase 1
AJAP05954	scaffold86:314575-325137(-)	Protein MIS12 homolog
AJAP03005	scaffold860:2714-222987(-)
AJAP21609	scaffold861:87772-109696(+)	Zinc metalloproteinase nas-13
AJAP12970	scaffold863:194341-195126(+)
AJAP06845	scaffold866:62645-69875(+)	FK506-binding protein 4
AJAP06563	scaffold867:317421-324426(+)	UPF0587 protein C1orf123 homolog
AJAP27879	scaffold868:212247-215709(-)
AJAP11385	scaffold868:40791-41630(-)
AJAP21304	scaffold868:383517-384500(+)
AJAP00447	scaffold868:41911-42621(-)	Protein NYNRIN
AJAP04108	scaffold87:479719-512304(-)	von Willebrand factor A domain-containing protein 3B
AJAP24201	scaffold87:78658-85971(-)	Mitochondria-eating protein
AJAP29211	scaffold870:161371-212353(-)	Circularly permutated Ras protein 1
AJAP28771	scaffold871:196769-221418(+)	Bifunctional polynucleotide phosphatase/kinase
AJAP04451	scaffold871:290516-299240(+)	Probable G-protein coupled receptor 112
AJAP25223	scaffold871:306934-307944(-)	Fibroblast growth factor receptor 3
AJAP26136	scaffold872:254508-277660(-)	Tyrosine-protein kinase FRK
AJAP16154	scaffold876:135619-182940(-)	Suppression of tumorigenicity 18 protein
AJAP12647	scaffold879:219833-244286(-)	Lanosterol synthase
AJAP27608	scaffold88:222126-241521(+)	Receptor-type tyrosine-protein phosphatase T
AJAP17424	scaffold88:17887-34190(+)	Ras GTPase-activating-like protein IQGAP1
AJAP25759	scaffold880:94916-96337(+)	FAST kinase domain-containing protein 2
AJAP16429	scaffold882:334-7885(+)
AJAP16340	scaffold882:146861-160702(+)	Uncharacterized protein C7orf63 homolog
AJAP11408	scaffold884:2190-4476(+)
AJAP05389	scaffold885:11737-22026(-)
AJAP11960	scaffold886:234456-256873(+)	Probable phospholipid-transporting ATPase IIB
AJAP13841	scaffold89:224784-250714(+)	Sphingosine-1-phosphate lyase 1
AJAP14150	scaffold890:14729-22066(+)	Ficolin-1
AJAP11793	scaffold890:123774-259318(+)	NLR family CARD domain-containing protein 4
AJAP10357	scaffold891:175682-190105(-)	Monocarboxylate transporter 12
AJAP25216	scaffold894:254200-282642(-)	Protein sel-1 homolog 3
AJAP06197	scaffold895:169254-197889(-)	Kinesin-like protein KIF27
AJAP19662	scaffold897:69220-86482(-)
AJAP24723	scaffold898:121775-207818(-)	Nesprin-1
AJAP09015	scaffold899:249087-260033(+)	Probable serine carboxypeptidase CPVL
AJAP18471	scaffold9:46375-70222(+)	Serine/threonine-protein kinase 32B
AJAP15741	scaffold9:669922-690087(-)	Probable helicase senataxin
AJAP14507	scaffold9:842866-857629(-)	Ankyrin repeat domain-containing protein 13C
AJAP19527	scaffold90:334374-353541(+)	Tudor domain-containing protein 5
AJAP22910	scaffold90:634218-639160(+)
AJAP06100	scaffold905:222485-229534(-)	PACRG-like protein
AJAP07048	scaffold908:125134-143500(-)	Protein enabled homolog
AJAP26267	scaffold91:353713-411737(-)
AJAP18885	scaffold91:100404-155055(+)	Cytochrome P450 3A13
AJAP21727	scaffold912:294920-295765(+)	Putative uncharacterized transposon-derived protein ZK1236.4
AJAP06896	scaffold918:198902-203099(-)	Zinc finger CCHC domain-containing protein 3
AJAP24887	scaffold919:169995-173002(+)
AJAP16248	scaffold92:106484-118808(+)	Putative uncharacterized protein CXorf30
AJAP29518	scaffold920:12924-17590(-)
AJAP16545	scaffold922:138972-148204(-)	Putative homeodomain transcription factor 2
AJAP23153	scaffold922:175345-185154(+)	Dihydrolipoyllysine-residue acetyltransferase component of pyruvate dehydrogenase complex, mitochondrial
AJAP03523	scaffold923:208305-235916(+)	Ribosome biogenesis protein BMS1 homolog
AJAP10001	scaffold923:72914-109155(+)	Midasin
AJAP07710	scaffold924:230813-237248(+)	Sorting nexin-21
AJAP23115	scaffold924:134298-145515(-)	RING finger and SPRY domain-containing protein 1
AJAP01647	scaffold925:186147-248486(-)	Zinc finger protein 271
AJAP11788	scaffold925:68287-75626(+)	ATPase WRNIP1
AJAP18405	scaffold925:146865-178158(-)	Zinc finger protein 2 homolog
AJAP14885	scaffold926:226117-229515(-)	Ephrin-B1
AJAP09948	scaffold93:39267-41429(+)
AJAP16459	scaffold93:548355-555971(+)	G-protein coupled receptor 126
AJAP16559	scaffold930:4576-12994(-)	A disintegrin and metalloproteinase with thrombospondin motifs 6
AJAP25930	scaffold930:224045-248070(+)	Sodium-coupled monocarboxylate transporter 2
AJAP00632	scaffold932:131575-188862(+)	E3 ubiquitin-protein ligase TRIM9
AJAP26238	scaffold938:56548-61517(-)
AJAP14977	scaffold939:164107-179627(+)	Neuroglian
AJAP29580	scaffold942:401745-431005(-)	Copine-3
AJAP29908	scaffold942:86672-166472(+)
AJAP21072	scaffold943:115380-134638(+)	Dynamin-binding protein
AJAP09606	scaffold95:398522-411620(-)	Phosphoethanolamine N-methyltransferase
AJAP04739	scaffold95:584252-585313(+)	Testis-specific serine/threonine-protein kinase 4
AJAP06386	scaffold950:89117-99341(+)
AJAP25005	scaffold955:236586-248926(-)	Gamma-butyrobetaine dioxygenase
AJAP13061	scaffold956:114612-137942(-)	Transient receptor potential cation channel subfam ily M member 3
AJAP26968	scaffold959:213376-220437(+)	Fibrinogen-like protein A
AJAP06518	scaffold96:190000-208863(+)	E3 ubiquitin-protein ligase DTX4
AJAP25994	scaffold96:567266-575270(-)	SEC14-like protein 3
AJAP22421	scaffold961:265260-272943(+)	Deubiquitinating protein VCIP135
AJAP26634	scaffold961:176292-183475(-)	Bifunctional UDP-N-acetylglucosamine 2-epimerase/N-acetylmannosamine kinase
AJAP02612	scaffold963:115953-125157(-)	Probable peptidyl-tRNA hydrolase 2
AJAP13594	scaffold964:189562-203333(-)	Lamin-L(II)
AJAP10012	scaffold967:7175-213648(-)
AJAP07432	scaffold968:166170-185392(+)	PQ-loop repeat-containing protein 1
AJAP06537	scaffold968:81273-92817(-)	Dehydrogenase/reductase SDR family member 4
AJAP01042	scaffold970:57450-71626(+)
AJAP28859	scaffold971:148018-150817(+)	PITH domain-containing protein GA19395
AJAP29257	scaffold973:2123-5612(-)	SAM domain and HD domain-containing protein 1
AJAP09179	scaffold973:16192-18821(+)
AJAP02138	scaffold975:258253-267311(-)
AJAP22749	scaffold979:212009-213124(+)
AJAP26065	scaffold98:333985-335091(-)	Transposon Ty3-I Gag-Pol polyprotein
AJAP13115	scaffold98:718291-727109(+)	Cysteine protease ATG4B
AJAP01684	scaffold980:193431-213710(+)	Ankyrin repeat domain-containing protein 7
AJAP18681	scaffold982:38942-50046(+)
AJAP10179	scaffold986:386312-387598(-)
AJAP05489	scaffold986:37875-62347(+)	Tubulin polyglutamylase TTLL6
AJAP29895	scaffold991:78728-225234(+)	Homeobox protein meis3
AJAP07501	scaffold992:126732-159883(-)
AJAP29389	scaffold997:190662-217220(+)	Presequence protease, mitochondrial
AJAP07367	scaffold998:40509-86102(+)	Beta-galactosidase-1-like protein 2
AJAP30134	scaffold1:1701470-1793674(+)	WD repeat-containing protein 89
AJAP30088	scaffold1112:160065-165825(-)	Sushi, von Willebrand factor type A, EGF and pentraxin domain-containing protein 1
AJAP30333	scaffold1138:137380-189323(+)	Acetylcholinesterase
AJAP30106	scaffold1254:156322-170725(+)	Multifunctional protein ADE2
AJAP30026	scaffold126:423580-458262(-)	Nucleobindin-2
AJAP30086	scaffold129:868875-911149(+)	Adenomatous polyposis coli protein
AJAP29956	scaffold13:267565-341310(+)	Estradiol 17-beta-dehydrogenase 12
AJAP30196	scaffold13:169420-174723(-)
AJAP30273	scaffold13:561164-591521(-)	Ras and EF-hand domain-containing protein
AJAP30231	scaffold132:117209-145657(+)	P-selectin
AJAP30250	scaffold1329:44073-66856(+)	Lipoma-preferred partner homolog
AJAP30200	scaffold1343:1838-8758(+)
AJAP30131	scaffold1366:95827-118701(+)
AJAP30263	scaffold143:167174-176126(+)
AJAP30029	scaffold1484:55347-68231(-)
AJAP30256	scaffold151:505318-531695(-)	Receptor expression-enhancing protein 5
AJAP30014	scaffold152:565582-590601(+)	NXPE family member 3
AJAP30117	scaffold171:495672-507868(-)	Iduronate 2-sulfatase
AJAP30111	scaffold1834:9409-40079(+)	Receptor-type tyrosine-protein phosphatase epsilon
AJAP30118	scaffold195:191611-194724(+)	Probable RNA-directed DNA polymerase from transposo n BS
AJAP30344	scaffold1960:5108-10540(+)	Retrovirus-related Pol polyprotein from transposon 412
AJAP30018	scaffold20:366084-380907(-)	Retinoic acid receptor RXR-gamma
AJAP30133	scaffold230:310934-416540(-)	Extracellular serine/threonine protein kinase FAM20 C
AJAP29998	scaffold232:98749-172133(-)	Serine--pyruvate aminotransferase, mitochondrial
AJAP30195	scaffold253:67917-534273(-)
AJAP29991	scaffold265:487080-615585(-)	Receptor-type tyrosine-protein phosphatase N2
AJAP30044	scaffold2856:5344-36044(-)
AJAP30174	scaffold320:49438-52599(-)	Cytochrome P450 2J2
AJAP30165	scaffold327:373989-482065(-)	Protein kinase C epsilon type
AJAP30339	scaffold357:236305-246707(-)	Transcriptional enhancer factor TEF-1
AJAP30193	scaffold383:469699-558083(-)
AJAP30293	scaffold388:5029-248437(-)	G-protein coupled receptor 64
AJAP30305	scaffold421:468223-567440(-)	Kinase D-interacting substrate of 220 kDa
AJAP30073	scaffold426:394407-419157(-)	Transmembrane protein 181
AJAP30066	scaffold43:462207-801370(+)
AJAP29968	scaffold434:208990-382974(-)	RNA-binding protein Musashi homolog 2
AJAP30208	scaffold443:393101-394531(-)
AJAP29994	scaffold450:265498-287059(-)	Prolyl 3-hydroxylase 1
AJAP30206	scaffold476:31002-149369(+)	Ficolin-2
AJAP30239	scaffold5:1121946-1305018(+)	Plexin-A4
AJAP30282	scaffold508:194160-258962(-)	Paraplegin
AJAP29983	scaffold51:342980-357783(+)	Cysteine protease ATG4B
AJAP30109	scaffold540:497227-616184(-)	EF-hand domain-containing family member A2
AJAP30331	scaffold546:304319-344547(-)	Ataxin-10
AJAP30342	scaffold549:418287-446611(-)	Polyribonucleotide 5'-hydroxyl-kinase Clp1
AJAP29972	scaffold6:994676-1027853(-)	Cell growth regulator with RING finger domain prot ein 1
AJAP30188	scaffold610:286832-454795(-)
AJAP30032	scaffold610:832831-1076015(-)	Trafficking protein particle complex subunit 4
AJAP30291	scaffold62:524355-756164(-)	Deleted in malignant brain tumors 1 protein
AJAP30237	scaffold652:257389-274064(+)
AJAP30144	scaffold655:575971-722204(-)	Receptor-type tyrosine-protein phosphatase epsilon
AJAP30290	scaffold700:200516-220916(+)
AJAP30173	scaffold709:210651-232993(-)	Transcription factor E2F5
AJAP30199	scaffold717:218696-235176(-)	Deoxyhypusine synthase
AJAP30299	scaffold729:239969-349872(+)	Murinoglobulin-1
AJAP30010	scaffold74:251158-281369(-)
AJAP30298	scaffold742:107791-129624(+)	Serine/threonine-protein phosphatase 2A regulatory subunit B'' subunit beta
