# Supplementary material for: Genome-Wide DNA Methylation Signatures of Sea Cucumber Apostichopus japonicus during Environmental Induced Aestivation
Source: Genes (Basel). 2020 Aug 31;11(9):1020. doi: 10.3390/genes11091020 (PMC7565549; doi:10.3390/genes11091020)
Supplement: Supplementary file 1 [file genes-11-01020-s001.zip › Supplemental Files/Supplemental Table S2.xlsx]

## Sheet: Sheet1
GeneID	Position	Gene name
AJAP13159	scaffold1116:32933-34659(+)	Retrovirus-related Pol polyprotein from transposon 17.6
AJAP21700	scaffold117:662525-663556(-)	Retrovirus-related Pol polyprotein from transposon 17.6
AJAP24035	scaffold13:28236-28916(-)	Uncharacterized protein K02A2.6
AJAP00981	scaffold1316:307402-308989(-)	Pro-Pol polyprotein
AJAP22468	scaffold1386:74902-75246(-)	Uncharacterized protein K02A2.6
AJAP13789	scaffold1386:75283-76351(-)	Retrovirus-related Pol polyprotein from transposon 17.6
AJAP02033	scaffold1387:240681-241625(-)	Craniofacial development protein 2
AJAP12833	scaffold1450:52967-54937(-)	Probable RNA-directed DNA polymerase from transposo n X-element
AJAP18208	scaffold1483:184532-185395(+)	Ras-related C3 botulinum toxin substrate 1
AJAP06983	scaffold209:135955-136473(-)	Retrovirus-related Pol polyprotein from transposon 412
AJAP29180	scaffold210:18444-18893(+)	Putative nuclease HARBI1
AJAP06822	scaffold2135:30332-33212(+)	Retrovirus-related Pol polyprotein from transposon 297
AJAP12742	scaffold230:431053-435493(+)	Retrotransposable element Tf2 155 kDa protein type 1
AJAP05927	scaffold244:404531-405334(-)	Retrovirus-related Pol polyprotein from transposon 412
AJAP04866	scaffold256:40664-41620(-)	Craniofacial development protein 2
AJAP16856	scaffold271:550852-551475(+)	Immunoglobulin superfamily member 10
AJAP12908	scaffold2763:41368-42651(+)	Enzymatic polyprotein
AJAP27610	scaffold352:305753-306580(-)	Retrovirus-related Pol polyprotein from transposon 17.6
AJAP07113	scaffold46:667818-668776(-)	Retrovirus-related Pol polyprotein from transposon gypsy
AJAP11161	scaffold495:321978-323135(-)	Retrovirus-related Pol polyprotein from transposon 412
AJAP19633	scaffold528:179386-182886(-)	Transposon Ty3-I Gag-Pol polyprotein
AJAP17028	scaffold664:264383-266375(+)	Transposon Ty3-I Gag-Pol polyprotein
AJAP27021	scaffold691:343328-344248(+)	Retrovirus-related Pol polyprotein from transposon 412
AJAP17803	scaffold789:792628-793065(+)	Putative uncharacterized transposon-derived protein F52C9.6
AJAP16854	scaffold801:173117-174502(+)	Retrovirus-related Pol polyprotein from transposon opus
AJAP22724	scaffold88:161232-162395(-)	RNA-directed DNA polymerase from mobile element jockey
AJAP26551	scaffold888:138036-143195(-)	Retrovirus-related Pol polyprotein from transposon 412
AJAP14831	scaffold1:426678-473193(-)
AJAP00696	scaffold1:491911-506966(-)	Uncharacterized protein KIAA0513
AJAP17377	scaffold1:1493677-1495900(-)	Serine/threonine-protein kinase Nek9
AJAP12661	scaffold1:1848065-1859892(-)	Dysbindin
AJAP02997	scaffold10:485022-489607(-)	Isovaleryl-CoA dehydrogenase, mitochondrial
AJAP00241	scaffold1003:304220-315194(-)	Fibropellin-1
AJAP22251	scaffold101:175780-178875(-)
AJAP28929	scaffold1019:254396-274881(+)	Dehydrogenase/reductase SDR family member on chromosome X
AJAP14769	scaffold1021:343594-349553(+)
AJAP18161	scaffold1024:108253-111530(+)	Acetylcholine receptor subunit beta-like 2
AJAP02883	scaffold1029:7370-11587(+)
AJAP00169	scaffold1032:161289-163768(+)	Serine/threonine-protein phosphatase 2A regulatory subunit B'' subunit gamma
AJAP03305	scaffold1043:19597-27325(-)	Monocarboxylate transporter 9
AJAP09193	scaffold1047:146453-201126(-)	E3 SUMO-protein ligase NSE2
AJAP10478	scaffold105:1346903-1353406(+)
AJAP14690	scaffold105:186770-261554(-)	Pyruvate dehydrogenase phosphatase regulatory subunit, mitochondrial
AJAP21598	scaffold1052:6367-32474(-)	DNA polymerase subunit gamma-1
AJAP20348	scaffold1056:109344-115130(+)
AJAP12548	scaffold106:163931-172583(-)	Protein FAM154A
AJAP04140	scaffold106:251325-252050(-)
AJAP08426	scaffold106:844596-848881(+)	Tankyrase-2
AJAP21247	scaffold1063:972-6902(-)
AJAP19349	scaffold1067:23297-177288(+)	Tyrosine-protein kinase receptor Tie-1
AJAP27581	scaffold1067:178278-179237(+)
AJAP21265	scaffold1075:100578-107762(-)	Reticulon-4-interacting protein 1, mitochondrial
AJAP16576	scaffold108:64204-101453(+)	Phosphoacetylglucosamine mutase
AJAP22742	scaffold1082:78036-79279(+)
AJAP24666	scaffold1097:101992-107580(-)	Isoaspartyl peptidase/L-asparaginase
AJAP03632	scaffold11:415754-433812(-)	Dihydroxyacetone phosphate acyltransferase
AJAP00182	scaffold1102:129512-139495(-)	CMP-N-acetylneuraminate-beta-galactosamide-alpha-2 , 3-sialyltransferase 1
AJAP10851	scaffold1103:175443-294726(-)
AJAP24649	scaffold1108:47159-154318(-)	28S ribosomal protein S25, mitochondrial
AJAP18813	scaffold111:556647-576389(+)	Nucleosome-remodeling factor subunit NURF301
AJAP24197	scaffold111:71531-75049(+)
AJAP02969	scaffold1116:30860-31897(+)
AJAP19321	scaffold1116:35346-35945(+)
AJAP00999	scaffold1117:1551-11479(-)	Gamma-glutamyl hydrolase
AJAP15404	scaffold1118:143448-182328(-)
AJAP08914	scaffold112:199329-206982(+)	Rab-like protein 2A
AJAP06747	scaffold1123:120273-134926(-)	Glycerol-3-phosphate acyltransferase 1, mitochondrial
AJAP01971	scaffold1125:181246-182866(+)
AJAP22718	scaffold1125:180209-181183(+)	Nucleic-acid-binding protein from transposon X-element
AJAP01965	scaffold113:345510-354764(-)	Protein notum homolog
AJAP26553	scaffold113:456463-466561(+)	Charged multivesicular body protein 2b
AJAP15261	scaffold113:803795-836798(-)	RING finger protein 17
AJAP04223	scaffold113:985852-1017852(-)	Low-density lipoprotein receptor 1
AJAP24986	scaffold1131:9965-54077(-)	Striated muscle preferentially expressed protein ki nase
AJAP07665	scaffold1138:41708-82114(+)	Rap1 GTPase-activating protein 2
AJAP06354	scaffold114:44308-51780(+)
AJAP20283	scaffold1141:203004-207713(-)	Probable G-protein coupled receptor 112
AJAP16457	scaffold1141:249254-256806(-)	Hyalin
AJAP07937	scaffold115:644889-648633(-)
AJAP18705	scaffold1154:3875-78581(+)	Protocadherin Fat 1
AJAP10205	scaffold116:309379-390739(+)	Anoctamin-7
AJAP04251	scaffold117:136719-138707(+)
AJAP27753	scaffold117:140053-146151(-)
AJAP20725	scaffold117:357924-425655(-)	Helicase with zinc finger domain 2
AJAP00308	scaffold117:660064-662459(-)	Retrotransposable element Tf2 155 kDa protein type 3
AJAP05087	scaffold117:712113-714478(+)
AJAP06076	scaffold1172:257821-261960(-)	Interferon-induced very large GTPase 1
AJAP12115	scaffold1178:129226-132305(-)	28S ribosomal protein S28, mitochondrial
AJAP04163	scaffold1194:24830-26436(-)	Transcription initiation factor TFIID subunit 3
AJAP04129	scaffold1197:141323-142110(-)
AJAP22837	scaffold120:478889-534444(-)	Tyrosine-protein kinase receptor Tie-1
AJAP10723	scaffold1200:153223-225226(-)	Extracellular serine proteinase
AJAP22261	scaffold1204:64563-80893(-)
AJAP06135	scaffold1208:684-6277(-)	Prolow-density lipoprotein receptor-related protein 1
AJAP09549	scaffold1216:160526-167636(-)	Dehydrogenase/reductase SDR family member 4
AJAP11863	scaffold122:243765-254773(+)	Betaine--homocysteine S-methyltransferase 1
AJAP24905	scaffold1220:281616-363717(-)
AJAP29182	scaffold1225:41527-62539(+)	N-acetylgalactosamine kinase
AJAP05209	scaffold1225:85906-86661(-)
AJAP05812	scaffold1226:136637-158631(-)
AJAP28706	scaffold1232:99161-148160(+)	Putative transmembrane protein 185B
AJAP00872	scaffold1233:202193-205733(-)	Solute carrier family 10 member 6
AJAP00192	scaffold125:531297-538499(+)
AJAP01781	scaffold1252:51361-72713(-)	DNA-directed RNA polymerase, mitochondrial
AJAP14488	scaffold1260:3826-24862(-)	Electroneutral sodium bicarbonate exchanger 1
AJAP02968	scaffold1260:203746-208144(+)	BEN domain-containing protein 5
AJAP22570	scaffold1263:39652-51755(-)	Protein white
AJAP07626	scaffold1264:20120-27100(+)	Netrin receptor UNC5B
AJAP29306	scaffold1265:8810-25139(-)	Probable ATP-dependent RNA helicase DDX31
AJAP07139	scaffold127:382479-384520(-)
AJAP25997	scaffold1275:98831-102242(-)	Carbohydrate sulfotransferase 15
AJAP28893	scaffold1278:23452-35786(+)	Protein FAM63A
AJAP06475	scaffold1280:141847-149516(+)	Fibropellin-3
AJAP19494	scaffold1282:203735-299081(-)	Tyrosine-protein kinase isoform SRK1
AJAP21526	scaffold1292:42496-46226(-)
AJAP27924	scaffold1292:50070-55210(-)
AJAP17688	scaffold13:1072555-1078000(-)
AJAP09413	scaffold130:454996-477858(-)	Formin-binding protein 1-like
AJAP22029	scaffold1303:5134-15891(+)	Aryl hydrocarbon receptor
AJAP28432	scaffold131:57336-59595(+)	Short-chain collagen C4
AJAP06939	scaffold131:69392-71043(+)	Short-chain collagen C4
AJAP07787	scaffold1310:100272-104987(-)	N-acyl-phosphatidylethanolamine-hydrolyzing phospholipase D
AJAP07054	scaffold1316:176267-196055(+)	Trafficking protein particle complex subunit 11
AJAP23831	scaffold1317:214550-255059(-)	Vacuolar protein 8
AJAP00515	scaffold1327:70015-83297(-)	Serine/threonine-protein kinase Nek8
AJAP26555	scaffold133:103142-110940(-)	Protein fuzzy homolog
AJAP03853	scaffold133:711185-719745(-)	Ubiquitin carboxyl-terminal hydrolase 11
AJAP27088	scaffold134:37971-42113(+)	Ubiquitin-conjugating enzyme E2 Z
AJAP07270	scaffold134:42194-55216(+)	Ubiquitin-conjugating enzyme E2 Z
AJAP03068	scaffold1350:15266-84941(+)	Fibroblast growth factor receptor 3
AJAP23592	scaffold1353:132264-134199(+)
AJAP29834	scaffold136:332354-441558(+)	Sushi, nidogen and EGF-like domain-containing prot ein 1
AJAP03065	scaffold136:91865-107683(+)	Hyalin
AJAP11095	scaffold138:957388-1065977(-)
AJAP20179	scaffold1387:90813-129873(-)	Tyrosine-protein kinase receptor Tie-1
AJAP02567	scaffold1388:16589-36286(-)
AJAP10884	scaffold1388:40043-43086(+)	BEN domain-containing protein 4
AJAP23079	scaffold139:1194-15659(-)	Receptor-type tyrosine-protein phosphatase epsilon
AJAP00827	scaffold139:367245-382076(-)	Sodium-dependent multivitamin transporter
AJAP27063	scaffold1397:5357-6049(-)
AJAP17117	scaffold14:210027-216701(-)	KATNB1-like protein 1
AJAP07000	scaffold1404:129081-154038(-)	NACHT, LRR and PYD domains-containing protein 10
AJAP16014	scaffold1410:26873-34611(+)	Dopamine beta-hydroxylase
AJAP17015	scaffold1419:75411-82863(+)
AJAP14198	scaffold142:344087-348165(+)	Immunoglobulin superfamily member 22
AJAP10135	scaffold142:637047-639607(+)	Angiopoietin-1 receptor
AJAP21300	scaffold1424:123915-161616(-)	Plexin-A4
AJAP16828	scaffold1429:103186-111889(+)	Extracellular serine/threonine protein kinase FAM20 C
AJAP04742	scaffold1432:78769-80382(+)
AJAP13181	scaffold1433:96043-101468(-)	Autophagy-related protein 101
AJAP24865	scaffold1433:113447-118654(-)
AJAP01705	scaffold1441:59792-76584(-)	DNA polymerase lambda
AJAP21214	scaffold1442:79129-85524(+)	GPI-anchor transamidase
AJAP18810	scaffold1449:128344-183774(+)	Protein FAM107B
AJAP13137	scaffold145:163966-167033(+)
AJAP23658	scaffold145:173205-196665(-)	S-crystallin SL11
AJAP21237	scaffold1459:13040-17042(+)	Ryncolin-2
AJAP28696	scaffold1465:49539-50228(+)
AJAP05883	scaffold1472:19606-126048(-)
AJAP16692	scaffold1474:26022-43993(+)	Low affinity vacuolar monovalent cation/H(+) antiporter
AJAP17911	scaffold148:584011-584547(+)	Creatine kinase, testis isozyme
AJAP03308	scaffold1480:110765-116667(-)	Uncharacterized protein C19orf45
AJAP13066	scaffold1483:167523-171430(+)	Ras-related C3 botulinum toxin substrate 2
AJAP10238	scaffold1496:167358-185744(-)
AJAP01976	scaffold15:996587-1014400(+)	Transaldolase
AJAP14952	scaffold151:190405-200066(+)	Receptor expression-enhancing protein 5
AJAP28204	scaffold1522:62393-67004(+)	TAF5-like RNA polymerase II p300/CBP-associated factor-associated factor 65 kDa subunit 5L
AJAP05116	scaffold1533:48918-68692(-)
AJAP23346	scaffold1534:35222-101145(-)	Receptor-type tyrosine-protein phosphatase mu
AJAP04565	scaffold154:348940-352081(+)	Mitogen-activated protein kinase kinase kinase 10
AJAP25919	scaffold154:352115-357387(+)
AJAP20245	scaffold1542:48110-79729(-)	Presequence protease, mitochondrial
AJAP25538	scaffold1543:138046-145972(+)	Protein sidekick-2
AJAP12433	scaffold1549:311653-313623(+)	Ribonuclease UK114
AJAP08872	scaffold1549:337216-344662(+)
AJAP23573	scaffold1549:16463-18887(-)	NADH dehydrogenase [ubiquinone] iron-sulfur protei n 5
AJAP06919	scaffold1557:245584-255612(+)
AJAP28576	scaffold1567:2138-106082(+)
AJAP11403	scaffold1574:885-15212(+)	F-box/LRR-repeat protein 13
AJAP27255	scaffold1578:3054-3922(-)
AJAP02023	scaffold159:538527-539054(+)	Retrovirus-related Pol polyprotein from transposon 17.6
AJAP13336	scaffold159:91302-94626(-)
AJAP04381	scaffold1592:65027-66133(-)
AJAP24973	scaffold16:586054-628900(+)	Transformation/transcription domain-associated pro tein
AJAP06062	scaffold1600:53403-65786(+)	Nose resistant to fluoxetine protein 6
AJAP16675	scaffold1605:2871-8162(-)
AJAP25052	scaffold1605:10116-13908(+)
AJAP01723	scaffold161:266258-290876(+)	GH3 domain-containing protein
AJAP16687	scaffold161:359604-365563(-)
AJAP03364	scaffold161:376689-379035(-)
AJAP29089	scaffold1613:11954-34192(+)
AJAP23935	scaffold1618:56709-66939(+)	Retinoid-inducible serine carboxypeptidase
AJAP20696	scaffold162:743890-751135(+)	Ferrochelatase, mitochondrial
AJAP22479	scaffold163:513275-525141(-)	Ubiquitin carboxyl-terminal hydrolase CYLD
AJAP18624	scaffold163:556219-562725(-)	Ubiquitin carboxyl-terminal hydrolase CYLD
AJAP18104	scaffold163:567721-580686(-)	Ubiquitin carboxyl-terminal hydrolase CYLD
AJAP03147	scaffold1632:31881-47392(+)	Glyoxylate reductase/hydroxypyruvate reductase
AJAP16227	scaffold1632:137436-140894(-)	Beta-1,4-galactosyltransferase 6
AJAP05629	scaffold1637:43057-64150(+)	Kinesin-like protein KIF20A
AJAP10825	scaffold1643:76266-76985(+)
AJAP06941	scaffold1645:7144-10109(-)
AJAP12620	scaffold1668:189689-203141(-)	Origin recognition complex subunit 2
AJAP23094	scaffold168:569918-617175(-)
AJAP22112	scaffold1680:157879-161307(+)	Sorting and assembly machinery component 50 homolo g
AJAP24068	scaffold1684:24546-36244(-)
AJAP14062	scaffold169:149895-167275(-)	Ubiquitin conjugation factor E4 A
AJAP11533	scaffold169:273617-274459(-)
AJAP11164	scaffold169:54920-55621(-)	Putative uncharacterized transposon-derived protein ZK1236.4
AJAP19388	scaffold1697:37285-37917(-)	LINE-1 reverse transcriptase homolog
AJAP05595	scaffold1700:8421-85885(+)	Zinc finger protein 271
AJAP10985	scaffold1708:76679-78452(+)
AJAP00462	scaffold1709:68687-94692(+)	Fibropellin-1
AJAP23929	scaffold172:247691-258959(+)	Solute carrier family 43 member 3
AJAP12767	scaffold1726:101301-102701(+)
AJAP08776	scaffold1728:77531-78112(-)
AJAP08904	scaffold1742:85294-93153(-)	Hemicentin-1
AJAP05275	scaffold1743:104538-123820(+)	Signal peptide, CUB and EGF-like domain-containing protein 2
AJAP08466	scaffold1754:158237-197679(-)
AJAP21800	scaffold177:135154-137055(+)
AJAP03487	scaffold1775:88120-90921(-)
AJAP01205	scaffold1776:71227-75599(+)
AJAP21804	scaffold178:465150-465971(-)	Transposon TX1 uncharacterized 149 kDa protein
AJAP08813	scaffold178:183659-193308(-)	SPARC-like protein 1
AJAP10642	scaffold1784:49548-54847(-)	Kin of IRRE-like protein 1
AJAP27065	scaffold179:514672-521353(-)	Mitochondrial fission 1 protein
AJAP18670	scaffold179:122421-130893(-)	COP9 signalosome complex subunit 6
AJAP20845	scaffold1794:110210-111551(-)	Trimethylguanosine synthase
AJAP18945	scaffold1796:34344-74060(-)
AJAP20810	scaffold180:46292-48032(-)
AJAP01346	scaffold180:48100-49812(-)
AJAP12439	scaffold1803:36109-50223(+)	Sushi, nidogen and EGF-like domain-containing prot ein 1
AJAP05359	scaffold1810:43177-56879(+)	Netrin receptor UNC5C
AJAP16017	scaffold1822:13449-21744(-)	Retinol dehydrogenase 12
AJAP24455	scaffold1822:83591-92226(+)	Synaptotagmin-12
AJAP18522	scaffold1846:133035-138280(+)	Heat shock protein HSP 90-beta
AJAP01877	scaffold1851:10972-14203(-)
AJAP13505	scaffold1864:53488-55600(-)
AJAP01302	scaffold1864:55713-60670(-)
AJAP11948	scaffold1871:80356-90092(-)
AJAP24180	scaffold1883:49476-141045(+)
AJAP29621	scaffold1888:79650-80261(-)	Probable RNA-directed DNA polymerase from transposo n BS
AJAP06311	scaffold189:241702-248733(+)	28S ribosomal protein S25, mitochondrial
AJAP13163	scaffold19:521859-572140(-)	Solute carrier family 28 member 3
AJAP01630	scaffold19:684090-747397(+)	Centrosomal protein of 290 kDa
AJAP29660	scaffold19:822924-829284(+)	Transposon Ty3-G Gag-Pol polyprotein
AJAP00514	scaffold19:839336-841604(-)
AJAP17106	scaffold19:184328-219553(+)	Neuron navigator 2
AJAP28561	scaffold1907:29317-83499(+)
AJAP22804	scaffold1908:26059-33885(+)
AJAP10907	scaffold191:405644-468180(+)	Minor histocompatibility protein HA-1
AJAP25458	scaffold1912:49123-66312(+)	Cyclic AMP-dependent transcription factor ATF-6 be ta
AJAP13120	scaffold1943:36306-42199(-)	ADP-ribosylation factor-binding protein GGA3
AJAP01599	scaffold196:420967-462225(+)
AJAP02434	scaffold197:646861-674678(-)	Unconventional myosin heavy chain 6
AJAP24828	scaffold1978:23696-36330(-)
AJAP09262	scaffold1978:144749-145270(-)	Craniofacial development protein 2
AJAP04656	scaffold1978:14106-14343(-)	Receptor-interacting serine/threonine-protein kina se 1
AJAP09562	scaffold1986:64501-65912(-)	Putative nuclease HARBI1
AJAP25498	scaffold199:370587-385765(+)	Iodotyrosine dehalogenase 1
AJAP00370	scaffold199:388491-389460(-)
AJAP08487	scaffold1995:67046-71125(-)	Bone morphogenetic protein 1
AJAP26025	scaffold2:494778-508220(+)	Cation channel sperm-associated protein 4
AJAP08357	scaffold2:1274419-1279078(-)
AJAP29769	scaffold200:529495-530853(-)
AJAP14455	scaffold2006:10788-26075(+)	Synaptotagmin-11
AJAP14749	scaffold201:1001705-1002985(+)
AJAP13575	scaffold2034:48747-50834(+)
AJAP25428	scaffold204:311154-324918(-)	ERI1 exoribonuclease 2
AJAP13060	scaffold204:411761-413635(-)	Retrotransposable element Tf2 155 kDa protein type 3
AJAP14215	scaffold204:413794-415817(-)	Transposon Ty3-I Gag-Pol polyprotein
AJAP26044	scaffold205:49565-68442(+)	Annexin A7
AJAP16707	scaffold2050:37888-84964(+)	Intron-binding protein aquarius
AJAP08342	scaffold207:550769-554399(+)
AJAP17855	scaffold21:847807-888192(-)	Neural-cadherin
AJAP07305	scaffold2112:26696-46111(+)	Platelet glycoprotein V
AJAP17645	scaffold2126:43703-62228(-)	Protein lunapark
AJAP20345	scaffold2131:5269-19509(+)	Peroxisomal acyl-coenzyme A oxidase 3
AJAP13442	scaffold2159:102815-111122(+)	Ubiquitin carboxyl-terminal hydrolase isozyme L3
AJAP04778	scaffold2176:54202-62525(-)	Receptor-type tyrosine-protein phosphatase alpha
AJAP00965	scaffold2180:47576-51060(-)
AJAP15465	scaffold2192:28777-30161(-)
AJAP02397	scaffold22:304399-380963(+)
AJAP14443	scaffold221:544624-551627(+)	Sterile alpha motif domain-containing protein 3
AJAP18968	scaffold2213:72074-78249(+)	Sterile alpha motif domain-containing protein 3
AJAP18447	scaffold223:427226-448507(-)	Nephronectin
AJAP28759	scaffold223:147818-211781(+)	Inter-alpha-trypsin inhibitor heavy chain H3
AJAP10447	scaffold224:412500-548509(+)	Zinc finger protein 658B
AJAP01124	scaffold224:1320029-1358124(-)	Spectrin beta chain, non-erythrocytic 1
AJAP27100	scaffold224:1659344-1667551(+)
AJAP22454	scaffold2245:54976-55562(+)
AJAP13223	scaffold225:309277-377121(-)	Lysosomal-trafficking regulator
AJAP20720	scaffold227:575682-667382(+)	Multiple epidermal growth factor-like domains protei n 6
AJAP22830	scaffold228:62189-79906(-)	Cytochrome P450 3A24
AJAP00541	scaffold2295:40405-49170(+)	3-keto-steroid reductase
AJAP09896	scaffold2302:25831-43706(+)	Fatty acid desaturase 2
AJAP02574	scaffold232:180959-213983(-)
AJAP06385	scaffold2325:11445-22008(-)
AJAP18400	scaffold2325:40160-43886(+)
AJAP12209	scaffold234:332715-562655(+)	Hypermethylated in cancer 2 protein
AJAP12636	scaffold234:650010-652619(-)
AJAP22242	scaffold2359:20956-65318(-)	Omega-amidase NIT2
AJAP15220	scaffold236:513186-523205(+)	Uncharacterized aarF domain-containing protein kin ase 1
AJAP27817	scaffold237:558601-560817(-)
AJAP02034	scaffold238:508713-554783(+)
AJAP21259	scaffold24:476470-499140(-)	Kinesin-like protein KIFC3
AJAP28383	scaffold24:599262-613589(+)	Alanine--glyoxylate aminotransferase 2, mitochondrial
AJAP25354	scaffold24:882899-888120(+)	Lactadherin
AJAP16719	scaffold24:888832-891777(+)
AJAP11441	scaffold2401:37597-45602(+)
AJAP18882	scaffold2418:33499-41304(-)	Sterile alpha motif domain-containing protein 3
AJAP11098	scaffold242:5720-6918(+)
AJAP16612	scaffold242:7596-231937(+)	Netrin receptor UNC5B
AJAP04088	scaffold2421:26520-29665(-)
AJAP21192	scaffold244:274207-286326(-)	Receptor-type tyrosine-protein phosphatase T
AJAP11766	scaffold244:405373-406715(-)	Retrovirus-related Pol polyprotein from transposon 412
AJAP07230	scaffold244:82759-89917(-)	Heat shock cognate 71 kDa protein
AJAP18126	scaffold2459:2437-26461(-)
AJAP21441	scaffold246:350217-361832(+)	MAM and LDL-receptor class A domain-containing protein C10orf112
AJAP22520	scaffold247:193461-195132(+)	Steroid 17-alpha-hydroxylase/17,20 lyase
AJAP29119	scaffold247:26105-27374(+)	Retrovirus-related Pol polyprotein from transposon 297
AJAP29810	scaffold2473:46721-60470(-)	UPF0061 protein Bxeno_A2155
AJAP12887	scaffold2477:43927-48091(+)	Pyridine nucleotide-disulfide oxidoreductase domain-containing protein 1
AJAP00865	scaffold248:79716-104546(+)	Lysine-specific demethylase 5A
AJAP02084	scaffold249:2052-4090(-)
AJAP18181	scaffold249:184028-190836(-)
AJAP21502	scaffold249:192091-199931(-)
AJAP21774	scaffold249:907639-910447(+)
AJAP23330	scaffold25:846192-847082(-)
AJAP07764	scaffold2518:54438-57856(-)
AJAP29920	scaffold252:419333-460762(-)	Protein FAM189B
AJAP01699	scaffold2525:460-4356(-)
AJAP04396	scaffold2530:12991-22224(-)	Ubiquitin carboxyl-terminal hydrolase 32
AJAP02544	scaffold2535:25242-30772(+)
AJAP12031	scaffold2535:43960-53092(+)
AJAP01644	scaffold256:414757-445217(+)	E3 ubiquitin-protein ligase HERC2
AJAP02975	scaffold2616:39381-50739(+)	RNA pseudouridylate synthase domain-containing protein 3
AJAP17392	scaffold263:42-25148(-)
AJAP06362	scaffold263:172754-176850(-)	ETS domain-containing transcription factor ERF
AJAP09958	scaffold2634:14963-24037(+)	Serine/threonine-protein kinase mTOR
AJAP04209	scaffold266:281799-293668(+)
AJAP03337	scaffold266:296357-300630(-)
AJAP03800	scaffold267:270993-272042(-)
AJAP16596	scaffold268:265446-267820(+)
AJAP15598	scaffold27:103727-137001(+)	Alpha-catulin
AJAP03029	scaffold27:965185-973881(+)	Protein broad-minded
AJAP07666	scaffold27:151781-153773(+)
AJAP14296	scaffold27:188416-189790(+)
AJAP12203	scaffold270:336823-347367(+)	Testis-specific serine/threonine-protein kinase 1
AJAP04070	scaffold270:420846-423026(+)	Methyltransferase-like protein 23
AJAP12496	scaffold270:978325-993133(-)	Recoverin family protein DDB_G0274781
AJAP10509	scaffold273:21622-44706(+)	von Willebrand factor D and EGF domain-containing protein
AJAP11925	scaffold274:267870-275337(-)	Lectin
AJAP18318	scaffold274:276574-280404(-)	Zonadhesin
AJAP05065	scaffold275:284518-300096(+)	THO complex subunit 5 homolog
AJAP01537	scaffold275:910632-915849(+)	N-acyl-phosphatidylethanolamine-hydrolyzing phospholipase D
AJAP20813	scaffold2762:1627-41781(+)	Uncharacterized protein C20orf194
AJAP23194	scaffold2763:42880-43758(+)	Retrovirus-related Pol polyprotein from transposon 297
AJAP21565	scaffold2765:20943-37922(+)	Atrial natriuretic peptide receptor 2
AJAP27995	scaffold2769:3825-6878(-)	Uncharacterized protein KIAA0513
AJAP29019	scaffold279:353765-385320(+)	UDP-glucose 4-epimerase
AJAP05854	scaffold280:185073-204715(+)	Membrane-associated tyrosine- and threonine-specif ic cdc2-inhibitory kinase
AJAP25460	scaffold281:291761-408835(+)	Plexin-D1
AJAP03349	scaffold2825:24864-30025(-)	Protein transport protein SFT2
AJAP06662	scaffold2836:759-10510(+)	FERM and PDZ domain-containing protein 4
AJAP12040	scaffold2837:40418-50046(+)	Retrovirus-related Pol polyprotein from transposon 412
AJAP08438	scaffold284:46236-55494(+)	U3 small nucleolar RNA-interacting protein 2
AJAP19248	scaffold287:46037-53131(-)
AJAP23905	scaffold290:505682-516158(+)	Anaphase-promoting complex subunit 7
AJAP12100	scaffold291:398423-400981(-)	Retrovirus-related Pol polyprotein from transposon 17.6
AJAP12987	scaffold291:485476-489608(-)	Solute carrier family 13 member 2
AJAP04053	scaffold291:490215-492680(-)	Solute carrier family 13 member 2
AJAP24421	scaffold294:160837-175433(-)
AJAP09166	scaffold295:136356-140462(-)	Zinc finger protein 862
AJAP10756	scaffold295:84862-92446(+)
AJAP16560	scaffold296:572527-584798(+)
AJAP16245	scaffold297:402451-498937(-)
AJAP11132	scaffold298:146986-160537(+)
AJAP02456	scaffold299:352619-358749(-)	Allograft inflammatory factor 1-like
AJAP09224	scaffold299:31748-40019(-)	Putative protein PHLOEM PROTEIN 2-LIKE A3
AJAP11140	scaffold3:895784-898313(-)
AJAP04017	scaffold300:218479-227260(+)	Mitochondrial uncoupling protein 2
AJAP08439	scaffold300:570858-575649(+)	Tyrosine-protein kinase receptor Tie-2
AJAP13984	scaffold302:526917-550888(+)	BTB/POZ domain-containing protein 7
AJAP06780	scaffold305:266754-268757(-)
AJAP29765	scaffold306:367100-367834(-)	Uncharacterized protein K02A2.6
AJAP10647	scaffold309:692367-827923(+)
AJAP23037	scaffold31:355548-370024(-)	Threonylcarbamoyladenosine tRNA methylthiotransferase
AJAP28974	scaffold312:904611-909963(-)
AJAP03665	scaffold312:910052-929829(-)	Frizzled-7
AJAP26278	scaffold313:34242-40770(+)
AJAP25072	scaffold317:58958-211720(+)	N-alpha-acetyltransferase 10
AJAP22880	scaffold322:311514-481154(+)	Receptor-type tyrosine-protein phosphatase epsilon
AJAP22874	scaffold325:676625-680664(-)	Nucleotide-binding oligomerization domain-containin g protein 2
AJAP01689	scaffold325:223570-224100(+)
AJAP02693	scaffold329:307532-324759(-)	Origin recognition complex subunit 4
AJAP11394	scaffold329:334312-351158(-)	DNA replication licensing factor MCM6
AJAP29884	scaffold333:146101-149635(-)
AJAP17589	scaffold338:504671-543089(+)	Schwannomin-interacting protein 1
AJAP07439	scaffold34:388427-509255(+)	Tyrosine kinase receptor Cad96Ca
AJAP12847	scaffold342:167759-168616(-)
AJAP05346	scaffold345:365569-370116(+)	Deleted in malignant brain tumors 1 protein
AJAP18907	scaffold347:420056-430554(+)	Peroxisomal carnitine O-octanoyltransferase
AJAP08235	scaffold347:595407-713708(-)
AJAP27477	scaffold35:148044-148574(+)
AJAP03281	scaffold353:78662-82763(-)	Polycomb complex protein BMI-1-A
AJAP18272	scaffold354:926896-949937(-)
AJAP01588	scaffold357:347369-359738(-)	Calcium-activated chloride channel regulator 1
AJAP09173	scaffold357:606167-606880(-)	Probable RNA-directed DNA polymerase from transposo n BS
AJAP04025	scaffold358:318915-324163(+)	Probable metabotropic glutamate receptor mgl-1
AJAP29039	scaffold358:471506-518110(-)	Acylamino-acid-releasing enzyme
AJAP21079	scaffold361:19170-22481(+)	DNA primase large subunit
AJAP05147	scaffold368:223154-224548(+)
AJAP16364	scaffold37:667909-671255(+)	Betaine--homocysteine S-methyltransferase 1
AJAP18528	scaffold37:93851-118055(+)
AJAP15724	scaffold371:372585-376234(-)	Arylacetamide deacetylase
AJAP11355	scaffold374:170341-259667(-)	A disintegrin and metalloproteinase with thrombosp ondin motifs 20
AJAP02794	scaffold375:151052-227677(+)	Coiled-coil and C2 domain-containing protein 1-like
AJAP06383	scaffold375:71430-72686(-)	Retrovirus-related Pol polyprotein from transposon opus
AJAP29583	scaffold377:284097-332420(+)	Solute carrier family 22 member 13
AJAP16608	scaffold38:494865-527625(-)	E3 ubiquitin-protein ligase SH3RF1
AJAP15745	scaffold383:624173-629049(+)
AJAP24512	scaffold385:110009-119898(-)	Synaptotagmin-12
AJAP27880	scaffold386:125761-142008(+)
AJAP23259	scaffold387:249145-262921(+)	G2/M phase-specific E3 ubiquitin-protein ligase
AJAP23387	scaffold388:2553-3350(-)	Probable G-protein coupled receptor 112
AJAP07318	scaffold389:294632-297679(+)
AJAP06982	scaffold393:302233-310174(+)	Coiled-coil domain-containing protein 84
AJAP06410	scaffold394:64392-68668(-)
AJAP23687	scaffold394:74607-86893(-)	Retrovirus-related Pol polyprotein from transposon 412
AJAP15732	scaffold396:309982-327053(+)	Pyruvate dehydrogenase protein X component, mitochondrial
AJAP07521	scaffold399:153871-154835(-)
AJAP16840	scaffold4:1052548-1063902(-)	Ribosome biogenesis protein NSA2 homolog
AJAP16372	scaffold400:415170-415847(-)	Uncharacterized protein K02A2.6
AJAP02987	scaffold404:72876-180627(+)	Transcription factor COE3
AJAP12749	scaffold407:41008-42549(-)
AJAP27594	scaffold41:698367-719945(-)	Septin-11
AJAP24798	scaffold412:162616-206437(+)	Protein kinase C
AJAP29388	scaffold415:527684-570086(-)	Cytochrome P450 3A6
AJAP11141	scaffold420:36270-50611(-)	Extracellular serine proteinase
AJAP11282	scaffold420:172997-190149(+)	Ras-related protein Rap-1b
AJAP26908	scaffold421:755707-775931(-)	Leucine-rich repeat and WD repeat-containing prote in KIAA1239
AJAP08791	scaffold429:302321-321403(+)	Wiskott-Aldrich syndrome protein family member 3
AJAP19068	scaffold431:301556-362291(+)	Netrin receptor UNC5C
AJAP18141	scaffold431:96527-154142(+)	Netrin receptor UNC5C
AJAP16946	scaffold432:594234-643205(+)	MAM and LDL-receptor class A domain-containing protein C10orf112
AJAP25862	scaffold433:46557-69519(-)	Ubiquitin conjugation factor E4 A
AJAP03424	scaffold435:457555-461375(-)
AJAP17397	scaffold436:590171-590686(-)
AJAP21672	scaffold444:21878-27900(-)	Galactosylceramide sulfotransferase
AJAP28990	scaffold445:6516-14805(-)	Tyrosine-protein kinase receptor Tie-1
AJAP08496	scaffold445:782357-790933(-)	Protein YIPF1
AJAP16768	scaffold447:502463-504001(-)
AJAP13567	scaffold45:33050-71376(+)	GTP-binding protein Di-Ras2
AJAP27352	scaffold45:95981-101588(-)	85/88 kDa calcium-independent phospholipase A2
AJAP23836	scaffold453:361344-416420(-)	Integrin alpha-8
AJAP07271	scaffold453:326696-329629(-)	Polypeptide N-acetylgalactosaminyltransferase 1
AJAP29892	scaffold454:480964-490998(+)	TLD domain-containing protein KIAA1609 homolog
AJAP09542	scaffold455:453999-454742(-)	Haloacid dehalogenase-like hydrolase domain-containing protein 3
AJAP16759	scaffold46:280362-335889(+)	Midasin
AJAP29712	scaffold461:176959-178947(-)
AJAP15129	scaffold461:316386-333551(-)	Low-density lipoprotein receptor-related protein 4
AJAP02008	scaffold461:372196-377777(-)
AJAP28416	scaffold463:40011-46789(-)	N-alpha-acetyltransferase 40
AJAP19330	scaffold463:151958-153871(-)
AJAP11779	scaffold463:153895-154644(-)
AJAP12072	scaffold466:290589-294234(+)	SH3 domain-binding protein 5-like
AJAP29132	scaffold469:72412-82425(-)	Sorting and assembly machinery component 50 homolo g A
AJAP07677	scaffold470:576129-644598(+)
AJAP24538	scaffold471:437580-446276(+)
AJAP08197	scaffold473:463591-471316(+)	Hyalin
AJAP29640	scaffold473:472007-483199(+)	Hyalin
AJAP26038	scaffold473:10695-28331(+)	Deoxyribonuclease-1
AJAP09920	scaffold473:601972-614500(+)	Heparin sulfate O-sulfotransferase
AJAP20708	scaffold473:112121-131461(+)	Selenium-binding protein 1-B
AJAP28411	scaffold474:155557-160601(-)
AJAP15723	scaffold475:351792-358787(-)
AJAP09669	scaffold482:250-54548(+)	Mucin-4
AJAP17776	scaffold484:202950-217663(-)	Choline/ethanolamine kinase
AJAP00524	scaffold485:354544-363270(+)	WD repeat-containing protein 52
AJAP24673	scaffold486:341729-426133(-)	G-protein-signaling modulator 1
AJAP26340	scaffold488:322116-323419(+)
AJAP18545	scaffold489:98689-103757(-)
AJAP08355	scaffold497:69866-77266(+)	Peptidyl-prolyl cis-trans isomerase-like 3
AJAP24801	scaffold501:112911-113707(+)
AJAP02065	scaffold503:43829-110048(+)
AJAP09913	scaffold504:96837-116822(-)	V-type proton ATPase catalytic subunit A
AJAP15769	scaffold508:313135-319848(-)	PAP-associated domain-containing protein 5
AJAP21274	scaffold508:38891-62361(-)	Polycystic kidney disease protein 1-like 2
AJAP12993	scaffold51:559649-566349(+)
AJAP15338	scaffold511:35439-44592(+)
AJAP23524	scaffold511:45203-80211(+)	Putative white-brown complex homolog protein 30
AJAP06154	scaffold511:212187-263893(-)
AJAP14557	scaffold513:286740-292343(+)
AJAP23679	scaffold519:738957-747398(-)	TELO2-interacting protein 2
AJAP09880	scaffold52:230819-277941(-)	Receptor-type tyrosine-protein phosphatase alpha
AJAP06943	scaffold521:11443-261659(+)	CUB and sushi domain-containing protein 3
AJAP18685	scaffold522:215166-248958(-)	CAD protein
AJAP26193	scaffold523:399921-402542(+)	Heme-binding protein 2
AJAP05744	scaffold523:451349-461145(-)	Bestrophin-2
AJAP26821	scaffold524:272056-273393(-)
AJAP16551	scaffold527:374390-408498(-)	E3 ubiquitin-protein ligase MIB2
AJAP12344	scaffold527:43993-73559(-)	Chloride transport protein 6
AJAP00128	scaffold528:300235-304729(+)	Protein Skeletor, isoforms D/E
AJAP19872	scaffold528:571496-590434(+)	Spermatogenesis-associated protein 24
AJAP07559	scaffold532:21387-120080(-)
AJAP06554	scaffold535:296793-297596(-)
AJAP05878	scaffold538:100183-104006(+)	Retrotransposable element Tf2 155 kDa protein type 1
AJAP05093	scaffold545:329263-353859(-)	Clathrin interactor 1
AJAP27858	scaffold546:195747-197596(+)	m7GpppX diphosphatase
AJAP02810	scaffold548:613378-720338(+)
AJAP27227	scaffold550:492185-497104(-)
AJAP14358	scaffold550:566609-636636(-)
AJAP14860	scaffold550:208061-211454(-)
AJAP18565	scaffold553:100005-142221(+)	Polypeptide N-acetylgalactosaminyltransferase 1
AJAP27114	scaffold556:48228-66475(-)	Disrupted in renal carcinoma protein 2 homolog
AJAP17821	scaffold559:214615-235892(-)	SAM domain and HD domain-containing protein 1
AJAP05310	scaffold56:564775-570123(+)	UHRF1-binding protein 1-like
AJAP22155	scaffold56:641561-647490(-)	Synembryn-A
AJAP05471	scaffold56:676662-679371(+)
AJAP29318	scaffold563:182132-212399(+)	5-oxoprolinase
AJAP24403	scaffold564:173319-196796(+)	HEAT repeat-containing protein 6
AJAP26951	scaffold566:249892-252783(+)
AJAP17152	scaffold567:21308-27482(+)
AJAP25459	scaffold568:223645-224650(-)
AJAP11905	scaffold57:63957-126715(+)	Macrophage receptor MARCO
AJAP20876	scaffold573:342055-350900(-)	Mitochondrial import inner membrane translocase subunit Tim17-B
AJAP08059	scaffold575:374404-379016(-)
AJAP08485	scaffold577:13567-16582(+)
AJAP09661	scaffold580:197067-220372(-)	Caspase-7
AJAP21710	scaffold59:378974-390659(+)	Xanthine dehydrogenase
AJAP13325	scaffold59:421987-436578(+)	Xanthine dehydrogenase/oxidase
AJAP18691	scaffold59:810563-812812(+)
AJAP15324	scaffold59:122942-136937(-)
AJAP26946	scaffold592:193632-196562(+)
AJAP16464	scaffold592:204706-205455(+)
AJAP09343	scaffold592:229709-250125(+)	G-protein coupled receptor 126
AJAP22512	scaffold594:112757-115832(+)	Epoxide hydrolase 1
AJAP28717	scaffold597:335252-338051(-)
AJAP22244	scaffold599:48030-56159(+)
AJAP15937	scaffold60:403732-421122(+)	V-type proton ATPase catalytic subunit A
AJAP08715	scaffold609:684589-695928(-)
AJAP14665	scaffold609:150288-154407(+)
AJAP25803	scaffold620:128184-132128(-)	Retrovirus-related Pol polyprotein from transposon 17.6
AJAP06095	scaffold622:463310-479379(+)	Lipase maturation factor 2
AJAP07272	scaffold626:455612-508286(+)	Cartilage intermediate layer protein 1
AJAP20128	scaffold627:242100-261558(-)
AJAP09248	scaffold63:192192-216027(-)	Cholinesterase
AJAP18152	scaffold63:38463-41850(+)	Transmembrane emp24 domain-containing protein 3
AJAP15451	scaffold630:151549-171954(-)	Synaptic vesicle 2-related protein
AJAP21458	scaffold631:246636-253403(-)	Armadillo repeat-containing protein 7
AJAP27967	scaffold632:248247-254754(-)
AJAP17123	scaffold635:245497-249131(+)
AJAP11805	scaffold635:34914-39598(+)	Adenylate cyclase type 10
AJAP01750	scaffold635:43764-60763(+)	Adenylate cyclase type 10
AJAP19670	scaffold64:817665-827594(+)	UNC5C-like protein
AJAP22706	scaffold643:208599-212261(+)
AJAP12222	scaffold646:158071-173472(+)	Retrovirus-related Pol polyprotein from transposon 412
AJAP20542	scaffold646:191317-195301(-)
AJAP08922	scaffold648:20501-37719(-)	Lethal(3)malignant brain tumor-like protein 1
AJAP15559	scaffold648:37762-38274(-)	Putative uncharacterized transposon-derived protein ZK1236.4
AJAP04169	scaffold652:105610-107058(-)	Probable RNA-directed DNA polymerase from transposo n BS
AJAP27424	scaffold652:107259-108065(-)
AJAP18109	scaffold653:90078-111811(+)	Maltase-glucoamylase, intestinal
AJAP00061	scaffold655:356222-359819(-)	Receptor-type tyrosine-protein phosphatase alpha
AJAP08795	scaffold655:368075-374615(-)	Neogenin
AJAP01360	scaffold655:188138-188917(+)	Putative uncharacterized transposon-derived protein F52C9.6
AJAP24677	scaffold655:189740-193439(-)	Receptor-type tyrosine-protein phosphatase mu
AJAP23050	scaffold659:209006-221439(+)	Probable cysteine desulfurase sp|Q6GB11.1|CSD_STAAS RecName: Full
AJAP14038	scaffold66:123963-126833(-)
AJAP13579	scaffold66:235709-238167(+)	Solute carrier family 10 member 6
AJAP22234	scaffold660:66569-67842(-)
AJAP28196	scaffold662:650196-659813(-)	Cell cycle checkpoint protein RAD1
AJAP23007	scaffold664:261522-262835(+)
AJAP14528	scaffold664:263300-263932(+)	Transposon Ty3-I Gag-Pol polyprotein
AJAP17738	scaffold669:297769-332097(+)	tRNA (guanine(26)-N(2))-dimethyltransferase
AJAP16944	scaffold67:335696-348515(-)	Sodium/glucose cotransporter 4
AJAP00983	scaffold670:312883-318342(+)	Sterile alpha motif domain-containing protein 11
AJAP02465	scaffold671:240610-262512(+)	Transcription factor CP2
AJAP24647	scaffold671:330669-336791(+)	NACHT, LRR and PYD domains-containing protein 1
AJAP26521	scaffold675:190360-191546(+)
AJAP23389	scaffold676:56305-128561(-)
AJAP06968	scaffold677:48282-52526(+)	THAP domain-containing protein 10
AJAP26790	scaffold678:106732-142451(+)	Sushi, von Willebrand factor type A, EGF and pentr axin domain-containing protein 1
AJAP26792	scaffold684:220138-239434(-)	La-related protein 1B
AJAP07929	scaffold688:274789-288290(-)	Major yolk protein
AJAP15763	scaffold689:29463-141547(-)
AJAP10730	scaffold69:1125669-1126406(+)
AJAP12109	scaffold69:1225372-1226715(-)	E3 ubiquitin-protein ligase TRIM56
AJAP04588	scaffold696:14272-17758(+)
AJAP28057	scaffold696:32488-172696(+)	Receptor-type tyrosine-protein phosphatase kappa
AJAP23113	scaffold696:177852-180399(+)	Receptor-type tyrosine-protein phosphatase alpha
AJAP16762	scaffold7:839561-846169(-)	28S ribosomal protein S5, mitochondrial
AJAP20218	scaffold7:145730-153529(-)	Regulator of microtubule dynamics protein 2
AJAP20403	scaffold7:1118427-1122565(+)	NF-kappa-B inhibitor epsilon
AJAP23591	scaffold7:1370913-1394930(-)	Acyl-CoA dehydrogenase family member 11
AJAP08897	scaffold720:164334-235186(+)
AJAP26814	scaffold724:30605-71453(-)	Basement membrane-specific heparan sulfate proteogl ycan core protein
AJAP22324	scaffold728:82323-120214(-)	Sulfhydryl oxidase 1
AJAP08749	scaffold73:3158-6653(+)
AJAP14146	scaffold73:560694-582281(-)	DEP domain-containing protein 5
AJAP15670	scaffold733:13823-53507(+)	N-acetylated-alpha-linked acidic dipeptidase 2
AJAP21663	scaffold734:5543-8705(+)
AJAP26791	scaffold739:324444-336970(-)	Transmembrane and TPR repeat-containing protein 4
AJAP18725	scaffold739:762868-775194(-)	Condensin-2 complex subunit D3
AJAP21641	scaffold742:10392-11054(-)
AJAP25077	scaffold743:112440-113509(-)
AJAP01055	scaffold752:198034-240454(+)	Kyphoscoliosis peptidase
AJAP28703	scaffold752:46731-58510(+)
AJAP07616	scaffold759:340433-340939(+)
AJAP14067	scaffold759:342089-343843(+)	Retrovirus-related Pol polyprotein from transposon 297
AJAP24585	scaffold759:344067-344624(+)	Retrovirus-related Pol polyprotein from transposon 412
AJAP20873	scaffold759:67691-251885(-)	DNA-directed RNA polymerase III subunit RPC2
AJAP12425	scaffold76:577188-577703(-)
AJAP27854	scaffold76:647359-655393(+)
AJAP07837	scaffold760:241238-255711(+)	DNA repair protein XRCC1
AJAP02381	scaffold764:364828-371539(-)	Lactoylglutathione lyase
AJAP15266	scaffold765:415505-521830(+)	Eukaryotic translation initiation factor 2-alpha k inase 4
AJAP24714	scaffold766:43-15467(-)	Kinesin-like protein KIF16B
AJAP24884	scaffold771:37592-151062(+)
AJAP19777	scaffold771:28327-34506(+)
AJAP20451	scaffold773:271837-291909(+)	Formin-F
AJAP28306	scaffold775:185400-186608(-)	Transposon Ty3-I Gag-Pol polyprotein
AJAP05010	scaffold780:220303-241547(-)	TNF receptor-associated factor 4
AJAP11784	scaffold783:333045-337574(+)
AJAP01618	scaffold783:44948-49179(-)
AJAP23181	scaffold796:224-4890(-)	Uncharacterized protein C19orf45
AJAP26641	scaffold8:438309-445548(-)	Coactosin-like protein
AJAP05199	scaffold80:785297-793386(+)	Fukutin
AJAP27951	scaffold809:24951-68332(-)
AJAP19922	scaffold814:195442-198027(-)	28S ribosomal protein S21, mitochondrial
AJAP16592	scaffold817:140054-144607(+)	Prostaglandin reductase 1
AJAP10794	scaffold819:119480-197325(-)	Receptor-type tyrosine-protein phosphatase delta
AJAP11754	scaffold82:575293-630920(-)	RCC1 and BTB domain-containing protein 1
AJAP03747	scaffold822:257895-258529(+)
AJAP27994	scaffold822:100928-106227(-)
AJAP25564	scaffold825:196020-199637(+)	Protein Wnt-2b-A
AJAP23928	scaffold826:177583-182585(-)	Alkaline protease 2
AJAP16343	scaffold83:347378-357310(-)	Kinesin-like calmodulin-binding protein homolog
AJAP15975	scaffold830:345920-346450(-)
AJAP22384	scaffold835:283338-284108(-)
AJAP08833	scaffold835:11005-107796(-)	15-hydroxyprostaglandin dehydrogenase [NAD(+)]
AJAP29824	scaffold836:111521-123500(+)	Membrane-associated tyrosine- and threonine-specif ic cdc2-inhibitory kinase
AJAP28890	scaffold839:224427-230184(-)	Netrin receptor UNC5B
AJAP19556	scaffold840:59656-101262(-)	Poly(U)-specific endoribonuclease-B
AJAP16117	scaffold841:165547-234077(+)	Immunoglobulin superfamily DCC subclass member 3
AJAP02018	scaffold843:132143-156015(+)	Sodium/hydrogen exchanger 10
AJAP07408	scaffold844:203741-229350(-)	Polyadenylate-binding protein 2-B
AJAP07556	scaffold844:315022-323745(-)	Gamma-soluble NSF attachment protein
AJAP08522	scaffold844:510221-521522(+)	Cystine/glutamate transporter
AJAP12153	scaffold845:230061-242715(-)	Proto-oncogene vav
AJAP16490	scaffold85:2856-5004(-)	Rab11 family-interacting protein 2
AJAP05965	scaffold854:126298-148195(-)	SCO-spondin
AJAP28875	scaffold858:112986-116026(+)	L-cystatin
AJAP13673	scaffold859:203952-205139(+)	Probable RNA-directed DNA polymerase from transposo n BS
AJAP07727	scaffold859:91351-94053(+)
AJAP20183	scaffold866:99613-111721(-)	Organic cation transporter-like protein
AJAP11391	scaffold867:10360-17768(-)
AJAP15642	scaffold867:45806-46594(-)	Retrotransposable element Tf2 155 kDa protein type 1
AJAP24560	scaffold868:127853-137839(-)	G2/M phase-specific E3 ubiquitin-protein ligase
AJAP16649	scaffold868:233402-235176(-)
AJAP20140	scaffold868:292584-295350(+)	THAP domain-containing protein 2
AJAP24317	scaffold868:344962-351253(+)
AJAP14392	scaffold868:77444-85402(+)
AJAP07300	scaffold87:1217658-1222867(-)	40S ribosomal protein S15
AJAP17652	scaffold870:46178-46909(-)
AJAP29211	scaffold870:161371-212353(-)	Circularly permutated Ras protein 1
AJAP21908	scaffold873:5583-15638(+)
AJAP03109	scaffold873:34260-34826(+)
AJAP18059	scaffold874:559-28645(+)	Probable helicase with zinc finger domain
AJAP18425	scaffold880:626-13484(-)	Vacuolar protein sorting-associated protein 13C
AJAP20927	scaffold880:150160-160242(-)	Probable acyl coa dehydrogenase 6
AJAP06867	scaffold883:166411-173805(-)	Probable very-long-chain enoyl-CoA reductase art-1
AJAP01219	scaffold885:22603-26379(+)
AJAP03576	scaffold889:377241-386720(-)
AJAP14890	scaffold89:651405-656928(-)	Ornithine decarboxylase
AJAP10357	scaffold891:175682-190105(-)	Monocarboxylate transporter 12
AJAP15058	scaffold899:323147-362475(-)	Deleted in lung and esophageal cancer protein 1
AJAP00286	scaffold899:293218-299052(-)	Pituitary tumor-transforming gene 1 protein-interacting protein
AJAP22437	scaffold9:1414641-1424314(-)	Titin
AJAP13476	scaffold9:1450021-1575927(+)
AJAP15172	scaffold90:751365-763297(+)
AJAP20280	scaffold901:83854-85288(-)	Retrovirus-related Pol polyprotein from transposon opus
AJAP23898	scaffold902:11852-22781(-)
AJAP07243	scaffold902:22808-32324(-)
AJAP13905	scaffold903:178335-196966(-)	Ankyrin repeat and MYND domain-containing protein 1
AJAP08351	scaffold91:318659-323573(-)
AJAP26267	scaffold91:353713-411737(-)
AJAP18885	scaffold91:100404-155055(+)	Cytochrome P450 3A13
AJAP18517	scaffold917:92757-178780(-)
AJAP11485	scaffold92:427132-427800(-)	Tubulin alpha-1 chain
AJAP06630	scaffold923:109503-118317(+)
AJAP07100	scaffold924:3014-118820(-)	PAP-associated domain-containing protein 5
AJAP01647	scaffold925:186147-248486(-)	Zinc finger protein 271
AJAP10177	scaffold925:105790-123811(-)	Zinc finger protein 2 homolog
AJAP10521	scaffold926:95516-100778(-)
AJAP29328	scaffold927:204984-207755(-)	Sentrin-specific protease
AJAP14651	scaffold929:324313-364001(-)	2-oxoglutarate dehydrogenase, mitochondrial
AJAP03189	scaffold93:52422-66207(-)	Polycomb group RING finger protein 1
AJAP17544	scaffold933:85060-95250(+)	Methionine--tRNA ligase, mitochondrial
AJAP11066	scaffold937:129264-214115(+)	Anion exchange protein 3
AJAP20134	scaffold939:243837-244599(+)	Retrovirus-related Pol polyprotein from transposon gypsy
AJAP03401	scaffold94:226786-227568(-)
AJAP19015	scaffold94:256373-258309(-)
AJAP06422	scaffold94:261836-266214(-)
AJAP14113	scaffold945:72696-118454(+)	Prothrombin
AJAP22833	scaffold948:72235-82204(-)	Aqualysin-1
AJAP26507	scaffold950:118948-122976(+)
AJAP23141	scaffold950:25918-31395(-)
AJAP20702	scaffold951:159818-164955(+)	THAP domain-containing protein 10
AJAP23780	scaffold951:167962-170304(-)	P2X purinoceptor 7
AJAP27018	scaffold954:144852-145774(+)	Ras-like protein 1
AJAP19076	scaffold954:146775-162216(+)	Circularly permutated Ras protein 1
AJAP10012	scaffold967:7175-213648(-)
AJAP22485	scaffold970:45578-48367(+)
AJAP25646	scaffold973:51852-76127(-)	SAM domain and HD domain-containing protein 1
AJAP12539	scaffold973:173074-181917(-)
AJAP10937	scaffold975:348692-353128(-)	NLR family CARD domain-containing protein 4
AJAP13269	scaffold987:122353-125251(+)	Ras-like protein RAS2
AJAP29665	scaffold987:131689-137418(+)	Circularly permutated Ras protein 1
AJAP21699	scaffold99:1058744-1059325(-)	Zinc finger BED domain-containing protein 5
AJAP29895	scaffold991:78728-225234(+)	Homeobox protein meis3
AJAP26421	scaffold993:208403-217096(+)	Canalicular multispecific organic anion transporter 1
AJAP17804	scaffold998:206703-212325(-)	Apoptosis-inducing factor 2
AJAP30333	scaffold1138:137380-189323(+)	Acetylcholinesterase
AJAP29956	scaffold13:267565-341310(+)	Estradiol 17-beta-dehydrogenase 12
AJAP30150	scaffold1528:36420-88505(+)	SPARC-related modular calcium-binding protein 2
AJAP30190	scaffold165:373521-506424(-)	Eyes absent homolog 1
AJAP30043	scaffold1735:154402-161538(-)	Tyrosine-protein kinase receptor Tie-1
AJAP30138	scaffold1798:203699-205650(-)
AJAP30155	scaffold2229:116238-142190(+)	Four and a half LIM domains protein 3
AJAP29986	scaffold235:668393-722764(+)	Fibronectin type-III domain-containing protein 3A
AJAP30195	scaffold253:67917-534273(-)
AJAP30227	scaffold326:285136-302894(+)	Putative GTP-binding protein tag-210
AJAP30293	scaffold388:5029-248437(-)	G-protein coupled receptor 64
AJAP29989	scaffold39:17201-25578(-)
AJAP30167	scaffold417:332504-376803(+)	Matrix metalloproteinase-14
AJAP30305	scaffold421:468223-567440(-)	Kinase D-interacting substrate of 220 kDa
AJAP30066	scaffold43:462207-801370(+)
AJAP29945	scaffold45:88436-97328(-)	85/88 kDa calcium-independent phospholipase A2
AJAP30239	scaffold5:1121946-1305018(+)	Plexin-A4
AJAP30282	scaffold508:194160-258962(-)	Paraplegin
AJAP30232	scaffold577:240629-403385(+)	Tensin-1
AJAP30032	scaffold610:832831-1076015(-)	Trafficking protein particle complex subunit 4
AJAP30291	scaffold62:524355-756164(-)	Deleted in malignant brain tumors 1 protein
AJAP30132	scaffold674:209378-234555(+)	AP-4 complex subunit epsilon-1
AJAP30299	scaffold729:239969-349872(+)	Murinoglobulin-1
AJAP30308	scaffold739:224806-294140(+)	Multidrug resistance-associated protein 4
AJAP30223	scaffold744:509494-515064(+)
AJAP30204	scaffold75:491980-636815(-)	Fibrinogen-like protein A
