# Supplementary material for: Genome-Wide DNA Methylation Signatures of Sea Cucumber Apostichopus japonicus during Environmental Induced Aestivation
Source: Genes (Basel). 2020 Aug 31;11(9):1020. doi: 10.3390/genes11091020 (PMC7565549; doi:10.3390/genes11091020)
Supplement: Supplementary file 1 [file genes-11-01020-s001.zip › Supplemental Files/Supplemental Table S3.xlsx]

## Sheet: Sheet1
Gene ID	Position	Gene name
AJAP00774	scaffold1021:213365-215011(-)	Retrovirus-related Pol polyprotein from transposon 412
AJAP13991	scaffold1027:39349-56757(+)	Symplekin
AJAP00431	scaffold1029:23595-24170(-)	Retrovirus-related Pol polyprotein from transposon 17.6
AJAP04545	scaffold114:556125-559049(-)	Retrovirus-related Pol polyprotein from transposon 412
AJAP17005	scaffold1147:188673-190360(-)	Retrovirus-related Pol polyprotein from transposon 412
AJAP23344	scaffold1161:110938-199880(-)	Helicase with zinc finger domain 2
AJAP21298	scaffold1172:66122-67639(+)	Retrotransposable element Tf2 155 kDa protein type 3
AJAP15328	scaffold1229:35987-38304(+)	Retrovirus-related Pol polyprotein from transposon opus
AJAP09856	scaffold130:626155-628033(-)	Retrovirus-related Pol polyprotein from transposon 297
AJAP10371	scaffold1347:49869-50810(-)	Retrovirus-related Pol polyprotein from transposon 412
AJAP14597	scaffold137:602887-606150(+)	Transposon Ty3-I Gag-Pol polyprotein
AJAP01973	scaffold1457:100862-101548(-)	Retrovirus-related Pol polyprotein from transposon 17.6
AJAP03975	scaffold1578:22155-23465(+)	Uncharacterized protein K02A2.6
AJAP17413	scaffold1578:24326-24796(+)	Transposon Ty3-I Gag-Pol polyprotein
AJAP13283	scaffold1641:98642-100420(+)	Zinc finger MYM-type protein 1
AJAP19198	scaffold1786:54508-56277(-)	Retrotransposable element Tf2 155 kDa protein type 1
AJAP30344	scaffold1960:5108-10540(+)	Retrovirus-related Pol polyprotein from transposon 412
AJAP23904	scaffold218:692598-702033(+)	Serine/threonine-protein phosphatase PP1-beta catalytic subunit
AJAP02929	scaffold227:539625-540858(-)	Retrovirus-related Pol polyprotein from transposon 297
AJAP25662	scaffold263:537652-538590(+)	Retrovirus-related Pol polyprotein from transposon 412
AJAP29366	scaffold263:534938-536458(+)	Retrovirus-related Pol polyprotein from transposon 297
AJAP12822	scaffold322:258904-262055(+)	Zinc finger protein 862
AJAP18040	scaffold343:865905-881682(-)	Cleavage and polyadenylation specificity factor su bunit 2
AJAP25612	scaffold354:219808-220461(+)	Retrovirus-related Pol polyprotein from transposon 17.6
AJAP09898	scaffold420:211310-213060(+)	Uncharacterized protein K02A2.6
AJAP29968	scaffold434:208990-382974(-)	RNA-binding protein Musashi homolog 2
AJAP09783	scaffold435:129540-131354(-)	Retrovirus-related Pol polyprotein from transposon 17.6
AJAP22651	scaffold462:689664-690578(+)	Retrovirus-related Pol polyprotein from transposon 17.6
AJAP02540	scaffold546:138300-139763(-)	Uncharacterized protein K02A2.6
AJAP30342	scaffold549:418287-446611(-)	Polyribonucleotide 5'-hydroxyl-kinase Clp1
AJAP15463	scaffold557:141213-142010(-)	Retrovirus-related Pol polyprotein from transposon 412
AJAP26671	scaffold557:144016-146613(+)	Retrotransposable element Tf2 155 kDa protein type 1
AJAP01700	scaffold576:209997-210827(-)	Pro-Pol polyprotein
AJAP08743	scaffold577:548206-551712(+)	Retrovirus-related Pol polyprotein from transposon 17.6
AJAP11068	scaffold601:145632-146306(+)	Transposon Ty3-I Gag-Pol polyprotein
AJAP14092	scaffold614:256596-260185(-)	Retrovirus-related Pol polyprotein from transposon 17.6
AJAP10656	scaffold62:785916-788307(+)	Retrovirus-related Pol polyprotein from transposon 297
AJAP10046	scaffold638:108126-108479(+)	Transposon Ty3-G Gag-Pol polyprotein
AJAP15359	scaffold65:297737-299080(-)	Retrovirus-related Pol polyprotein from transposon 412
AJAP20268	scaffold657:326028-329620(+)	Retrovirus-related Pol polyprotein from transposon 17.6
AJAP28382	scaffold752:252857-253612(-)	Retrovirus-related Pol polyprotein from transposon 297
AJAP29371	scaffold752:20560-21582(-)	Retrovirus-related Pol polyprotein from transposon opus
AJAP01181	scaffold752:14937-15674(-)	Retrovirus-related Pol polyprotein from transposon 17.6
AJAP26065	scaffold98:333985-335091(-)	Transposon Ty3-I Gag-Pol polyprotein
