# Supplementary material for: Genome-Wide DNA Methylation Signatures of Sea Cucumber Apostichopus japonicus during Environmental Induced Aestivation
Source: Genes (Basel). 2020 Aug 31;11(9):1020. doi: 10.3390/genes11091020 (PMC7565549; doi:10.3390/genes11091020)
Supplement: Supplementary file 1 [file genes-11-01020-s001.zip › Supplemental Files/Supplemental Table S4.xlsx]

## Sheet: Sheet1
Gene ID	Position	Gene name
AJAP13159	scaffold1116:32933-34659(+)	Retrovirus-related Pol polyprotein from transposon 17.6
AJAP21700	scaffold117:662525-663556(-)	Retrovirus-related Pol polyprotein from transposon 17.6
AJAP20725	scaffold117:357924-425655(-)	Helicase with zinc finger domain 2
AJAP00308	scaffold117:660064-662459(-)	Retrotransposable element Tf2 155 kDa protein type 3
AJAP24035	scaffold13:28236-28916(-)	Uncharacterized protein K02A2.6
AJAP00981	scaffold1316:307402-308989(-)	Pro-Pol polyprotein
AJAP13789	scaffold1386:75283-76351(-)	Retrovirus-related Pol polyprotein from transposon 17.6
AJAP02023	scaffold159:538527-539054(+)	Retrovirus-related Pol polyprotein from transposon 17.6
AJAP13060	scaffold204:411761-413635(-)	Retrotransposable element Tf2 155 kDa protein type 3
AJAP14215	scaffold204:413794-415817(-)	Transposon Ty3-I Gag-Pol polyprotein
AJAP06983	scaffold209:135955-136473(-)	Retrovirus-related Pol polyprotein from transposon 412
AJAP12742	scaffold230:431053-435493(+)	Retrotransposable element Tf2 155 kDa protein type 1
AJAP05927	scaffold244:404531-405334(-)	Retrovirus-related Pol polyprotein from transposon 412
AJAP29119	scaffold247:26105-27374(+)	Retrovirus-related Pol polyprotein from transposon 297
AJAP23194	scaffold2763:42880-43758(+)	Retrovirus-related Pol polyprotein from transposon 297
AJAP12908	scaffold2763:41368-42651(+)	Enzymatic polyprotein
AJAP12100	scaffold291:398423-400981(-)	Retrovirus-related Pol polyprotein from transposon 17.6
AJAP09166	scaffold295:136356-140462(-)	Zinc finger protein 862
AJAP27610	scaffold352:305753-306580(-)	Retrovirus-related Pol polyprotein from transposon 17.6
AJAP23687	scaffold394:74607-86893(-)	Retrovirus-related Pol polyprotein from transposon 412
AJAP07113	scaffold46:667818-668776(-)	Retrovirus-related Pol polyprotein from transposon gypsy
AJAP19633	scaffold528:179386-182886(-)	Transposon Ty3-I Gag-Pol polyprotein
AJAP05878	scaffold538:100183-104006(+)	Retrotransposable element Tf2 155 kDa protein type 1
AJAP25803	scaffold620:128184-132128(-)	Retrovirus-related Pol polyprotein from transposon 17.6
AJAP14528	scaffold664:263300-263932(+)	Transposon Ty3-I Gag-Pol polyprotein
AJAP14067	scaffold759:342089-343843(+)	Retrovirus-related Pol polyprotein from transposon 297
AJAP16854	scaffold801:173117-174502(+)	Retrovirus-related Pol polyprotein from transposon opus
AJAP07408	scaffold844:203741-229350(-)	Polyadenylate-binding protein 2-B
AJAP15642	scaffold867:45806-46594(-)	Retrotransposable element Tf2 155 kDa protein type 1
